# Supplementary material for: Estimating the Effects of Habitat and Biological Interactions in an Avian Community
Source: PLoS One. 2015 Aug 19;10(8):e0135987. doi: 10.1371/journal.pone.0135987 (PMC4543583; doi:10.1371/journal.pone.0135987)
Supplement: S1 Dataset — Data are stored in three files: habitat, species list codes, and observations of individual birds. The file AnalysisOfAskinsMultinomCountsByMLE.R contains R code for fitting single-species N-mixture models. The file AnalysisOfAskinsMultinomCounts.R contains R code for fitting multi-species N-mixture models. (ZIP) [file pone.0135987.s001.zip]

Archive with 6 entries (5 files):
- S1_Dataset/AnalysisOfAskinsMultinomCounts.R
- S1_Dataset/AnalysisOfAskinsMultinomCountsByMLE.R
- S1_Dataset/Askins-by-point-wcov-11-5-12.csv
- S1_Dataset/Askins-period-new-observer-1-27-14.csv
- S1_Dataset/Table_with_species_list.csv
- S1_Dataset/
