# Supplementary material for: Estimating the Effects of Habitat and Biological Interactions in an Avian Community
Source: PLoS One. 2015 Aug 19;10(8):e0135987. doi: 10.1371/journal.pone.0135987 (PMC4543583; doi:10.1371/journal.pone.0135987)
Supplement: S1 Dataset — Data are stored in three files: habitat, species list codes, and observations of individual birds. The file AnalysisOfAskinsMultinomCountsByMLE.R contains R code for fitting single-species N-mixture models. The file AnalysisOfAskinsMultinomCounts.R contains R code for fitting multi-species N-mixture models. (ZIP) [file pone.0135987.s001.zip › S1_Dataset/Askins-by-point-wcov-11-5-12.csv]

patch	point	num points	area (ha)	isolat (km)	regional forest area	ave canopy height	percent cover herbs	percent cover shrubs	percent cover trees	basal area trees	tree density	donut area	arcsin donut area	species diversity trees Shannon	relative dominance conifers	number herb species	number tree species	basal area dead trees	1	2	3	4	5	6	7	8	9	10	11	12	13	14	15	16	17	18	19	20	21	22	23	24	25	26	27	28	29	30	31
1	1	1	1	2.2	119	17	13	12	99	266	51	16	24	63	0	8	2	9	0	0	0	0	0	0	0	0	0	0	1	0	0	0	1	0	0	0	0	0	3	1	2	1	0	0	0	0	0	0	0
2	2	2	45	1	366	17	24	40	99	292	89	27	31	67	12	5	9	1	0	0	0	0	0	0	0	0	0	0	1	0	0	1	0	0	2	0	0	0	2	3	1	4	1	0	0	1	0	0	0
2	3	2	45	1	366	14	80	90	77	176	70	27	31	60	1	15	15	3	0	0	0	0	0	0	1	0	1	0	0	0	0	0	0	0	2	0	0	0	1	1	2	1	0	0	0	2	0	1	0
3	4	1	80	0.2	471	14	72	67	87	194	40	38	38	71	0	7	7	3	0	0	0	0	1	0	0	0	0	0	1	0	0	0	0	0	2	0	0	1	3	0	2	1	1	0	0	1	0	1	0
4	5	1	47	0.5	400	19	70	95	68	146	57	31	34	81	1	16	15	8	0	0	0	0	0	0	1	0	0	0	1	0	0	0	1	0	0	0	1	1	2	3	1	2	0	0	0	1	0	0	0
5	6	4	284	1.3	485	16	98	57	88	220	61	21	27	69	0	27	16	13	0	0	0	0	2	1	2	1	0	0	1	0	0	1	1	0	0	0	1	1	2	0	2	3	1	0	0	0	0	0	0
5	7	4	284	1.3	485	12	86	73	87	98	31	21	27	46	1	21	9	6	0	0	0	0	0	1	2	0	0	0	0	0	0	0	0	0	2	0	0	0	2	1	1	3	0	0	0	0	0	0	0
5	8	4	284	1.3	485	16	99	92	88	235	50	21	27	59	0	19	9	6	0	0	0	0	0	1	1	0	0	1	1	0	1	0	1	0	0	0	0	1	1	1	1	1	1	0	0	1	0	0	0
5	9	4	284	1.3	485	17	98	57	92	239	53	21	27	32	0	23	7	1	0	0	0	0	0	1	1	1	0	0	2	0	0	1	0	0	2	0	0	1	2	1	2	2	1	0	0	0	0	1	0
6	10	2	77	0.9	419	19	68	82	72	252	58	32	34	90	1	9	12	27	0	0	0	0	1	0	1	0	0	0	1	0	0	0	1	0	2	0	0	2	2	1	3	3	1	0	0	2	0	1	0
6	11	2	77	0.9	419	15	57	62	75	192	77	32	34	57	0	12	13	10	1	0	0	0	2	0	1	0	0	0	2	0	0	0	0	0	2	0	0	0	2	3	1	2	1	0	0	0	0	0	0
7	12	1	22	4.5	100	13	82	92	95	242	79	6	14	37	0	9	9	2	0	0	0	0	0	1	0	0	0	0	0	0	0	0	1	0	1	0	0	0	2	1	1	1	1	0	0	4	0	1	0
8	13	2	144	0.4	237	17	83	42	83	149	34	12	20	49	0	18	5	57	0	0	0	0	1	0	0	0	0	0	1	0	0	0	0	0	2	0	0	0	3	1	1	3	0	0	0	0	0	0	0
8	14	2	144	0.4	237	16	88	48	93	152	41	12	20	58	0	19	8	10	0	0	0	0	1	0	1	0	0	0	1	0	0	0	0	0	2	0	0	0	2	2	2	1	1	0	0	1	0	0	0
9	15	4	647	0.1	1053	16	83	63	90	204	39	74	59	59	0	25	10	12	0	0	0	0	0	0	1	0	0	0	0	0	1	1	1	0	1	0	0	2	2	0	2	2	1	0	1	2	0	0	0
9	16	4	647	0.1	1053	16	33	4	87	190	51	74	59	76	4	9	2	66	0	0	0	0	0	0	0	0	0	0	0	0	1	1	0	0	0	0	0	1	2	1	2	1	1	0	0	0	0	0	0
9	17	4	647	0.1	1053	21	83	32	99	267	47	74	59	92	2	23	10	36	0	0	0	1	0	0	0	0	0	0	0	0	1	0	1	0	1	0	0	1	2	0	2	3	2	0	0	0	0	0	0
9	18	4	647	0.1	1053	14	77	72	86	160	45	74	59	73	0	16	9	17	0	0	0	2	0	1	1	0	0	0	1	0	1	1	0	0	2	1	0	1	2	1	1	1	1	0	0	0	0	0	0
10	19	1	7	3.3	314	17	70	52	78	189	51	23	29	54	0	14	11	5	0	0	0	0	1	1	0	0	0	0	1	0	0	0	1	0	1	0	0	1	2	1	1	3	0	0	0	1	0	1	0
11	20	1	8	2.2	464	20	78	47	85	238	47	22	28	72	0	24	11	2	0	0	1	0	0	0	0	1	0	0	1	0	0	0	0	0	1	0	0	0	1	2	1	2	0	0	0	0	0	1	1
12	21	1	12	0.5	243	14	75	58	70	148	41	24	29	64	1	23	13	9	0	0	0	0	1	0	0	0	0	0	1	0	0	0	1	0	2	1	0	2	1	0	2	2	1	0	0	1	0	0	0
13	22	1	15	0.9	170	16	65	67	82	231	46	17	24	76	0	15	10	11	0	0	0	0	1	1	0	0	0	0	2	0	0	0	1	0	1	0	0	0	2	2	1	3	0	0	0	2	0	1	0
14	23	2	100	0.4	423	18	88	43	89	270	86	30	33	78	0	26	8	11	0	0	0	0	2	0	0	0	0	0	1	0	1	0	1	0	1	0	0	2	0	1	2	2	1	0	0	2	0	0	0
14	24	2	100	0.4	423	15	40	42	92	148	64	30	33	39	0	14	5	2	0	0	0	0	1	0	1	0	0	0	1	0	0	0	1	0	2	0	0	1	1	0	1	2	1	0	0	2	0	0	0
15	25	1	6	1.4	141	12	27	52	75	185	61	14	22	67	1	13	9	8	0	0	0	0	0	0	0	1	0	0	1	0	0	0	1	0	1	1	0	1	1	1	2	1	1	0	0	3	0	0	2
16	26	2	263	1	697	17	11	47	68	215	50	32	34	70	7	8	2	37	0	0	0	0	0	1	0	0	0	0	1	1	0	0	1	0	1	0	0	0	2	2	2	3	1	0	0	0	0	0	0
16	27	2	263	1	697	18	4	33	78	226	45	32	34	79	11	5	3	19	0	0	0	0	0	0	0	0	0	0	1	0	0	1	0	0	0	0	0	0	3	3	2	2	0	1	0	0	0	0	0
17	28	2	11	1.9	359	13	47	22	69	193	44	30	33	53	0	15	6	12	0	0	0	0	0	0	1	0	0	0	2	0	0	0	0	2	1	1	0	1	2	2	2	2	1	0	0	2	0	1	1
17	29	2	11	1.9	359	16	23	35	73	163	50	30	33	67	0	8	4	16	0	0	0	0	0	0	0	0	0	0	1	0	0	0	1	0	2	0	0	0	1	1	1	1	1	0	0	1	0	0	0
18	30	1	14	2.1	48	16	47	60	72	236	46	4	4	76	0	18	12	16	0	0	0	0	0	0	0	0	0	0	1	0	0	0	1	0	1	0	0	1	4	1	2	3	1	0	0	3	0	1	0
19	31	2	414	0.3	574	17	17	73	77	263	68	43	41	88	0	17	6	17	0	0	0	0	0	0	0	0	0	0	1	0	1	0	1	0	0	0	0	0	2	0	1	1	0	0	0	0	0	0	0
19	32	2	414	0.3	574	12	10	83	73	152	62	43	41	58	0	7	4	12	0	0	0	0	0	1	0	0	0	0	0	0	0	0	0	0	1	0	0	0	2	0	1	2	0	0	0	0	0	0	0
20	33	4	1007	0.1	941	14	92	52	90	176	56	67	55	68	0	23	6	19	0	0	1	1	0	0	0	0	0	0	1	0	1	0	1	0	2	0	0	1	2	1	3	1	1	0	0	0	0	0	0
20	34	4	1007	0.1	941	15	85	55	92	224	48	67	55	72	0	18	9	16	0	0	0	0	0	0	0	0	0	0	1	0	1	1	0	0	2	0	0	2	3	2	1	2	1	0	0	0	0	0	0
20	35	4	1007	0.1	941	17	50	27	70	156	55	67	55	86	0	19	13	17	0	0	0	0	0	1	0	0	0	0	1	0	0	0	1	0	2	2	0	2	1	1	1	1	1	0	1	0	0	0	0
20	36	4	1007	0.1	941	19	83	70	78	214	49	67	55	79	0	17	11	30	0	0	0	1	0	1	0	0	0	0	1	0	1	0	1	0	2	0	0	3	1	2	0	1	1	0	0	2	0	0	0
21	37	3	138	0.1	662	17	82	21	94	183	41	59	50	80	1	21	12	26	0	0	0	0	2	0	1	0	0	0	1	0	0	0	0	0	1	0	0	1	2	0	2	2	0	0	0	3	0	0	0
21	38	3	138	0.1	662	15	87	25	92	214	99	59	50	90	5	21	15	21	0	0	0	0	2	1	0	0	0	0	0	0	0	0	1	0	0	0	0	1	1	2	2	2	1	0	0	2	0	0	1
21	39	3	138	0.1	662	19	97	45	97	184	35	59	50	44	0	17	10	0	0	0	0	0	2	0	0	0	0	0	2	0	1	1	0	0	0	0	0	0	2	2	1	2	1	0	0	4	0	0	0
22	40	4	2633	0.1	1200	19	58	70	55	164	42	69	56	90	0	25	16	2	0	0	1	0	0	0	0	0	0	0	1	0	1	0	1	0	1	0	0	1	0	0	1	3	2	0	0	0	0	0	0
22	41	4	2633	0.1	1200	19	75	40	82	163	40	69	56	80	2	21	7	28	0	0	0	0	0	1	0	0	0	0	0	0	0	1	0	0	1	0	0	1	1	0	1	3	1	0	0	1	0	0	0
22	42	4	2633	0.1	1200	16	69	80	70	177	36	69	56	97	3	17	10	3	0	0	0	0	0	1	0	0	0	0	0	0	1	1	1	0	1	1	0	2	0	0	1	1	1	0	0	0	0	0	0
22	43	4	2633	0.1	1200	15	28	68	67	148	45	69	56	83	0	12	11	32	0	1	0	0	0	0	0	0	0	0	0	0	0	0	0	0	0	0	0	3	1	0	1	1	0	0	1	2	0	0	0
23	44	2	14	0.5	337	14	58	62	78	182	44	30	33	90	1	14	14	15	0	0	0	0	1	2	1	0	0	0	1	0	0	0	1	0	1	1	0	1	2	1	1	2	0	0	0	2	0	2	2
23	45	2	14	0.5	337	17	40	30	87	239	68	30	33	70	0	9	12	18	0	0	0	0	1	0	0	0	0	0	1	0	0	2	1	0	2	0	0	1	2	1	2	3	0	0	0	0	0	1	1
24	46	2	49	0.6	258	16	23	73	65	144	55	35	36	79	0	8	3	0	0	0	0	0	0	0	0	0	0	0	2	0	0	0	1	0	2	0	0	2	2	1	4	1	1	0	0	2	0	0	0
24	47	2	49	0.6	258	15	53	42	48	168	77	35	36	71	0	6	7	7	0	0	0	0	0	0	0	0	0	0	0	0	0	0	1	0	1	1	0	0	1	3	2	3	0	0	0	1	0	0	0
25	48	1	12	1.5	166	13	47	83	48	156	52	16	24	50	0	21	7	1	0	0	0	0	2	1	1	0	0	0	0	0	0	0	0	0	1	1	0	0	1	1	2	2	1	0	0	2	0	0	0
26	49	1	10	0.6	211	16	85	60	90	308	56	19	26	57	1	19	7	28	0	0	0	0	0	0	0	0	0	0	2	0	0	0	1	0	0	0	0	0	3	1	3	2	0	0	0	1	0	1	0
27	50	1	1	1.6	307	17	55	78	82	252	39	26	31	72	0	14	9	9	0	0	0	0	1	0	1	0	0	0	0	0	0	1	1	0	1	0	0	0	1	2	2	1	1	0	0	2	0	1	0
28	51	2	17	1.5	350	16	27	58	85	188	43	27	31	34	0	16	12	4	0	0	0	0	0	0	1	0	0	0	1	0	0	1	1	0	1	0	0	0	3	2	1	2	1	0	0	3	0	1	1
28	52	2	17	1.5	350	17	18	53	87	232	71	27	31	74	1	14	11	17	0	0	0	0	0	0	0	0	0	0	0	0	0	0	0	0	1	0	0	2	1	3	1	1	0	0	0	3	0	0	1
29	53	1	79	0.1	656	19	83	50	78	179	42	55	48	83	0	16	10	8	0	0	0	0	0	0	0	0	0	0	1	0	0	0	1	0	1	0	0	0	2	1	1	1	0	0	0	0	0	1	0
30	54	2	187	0.5	957	18	90	16	92	303	50	66	54	84	1	27	5	29	0	0	0	0	0	0	1	0	0	0	0	0	0	0	0	0	0	0	0	2	1	1	0	1	1	0	0	1	0	0	0
30	55	2	187	0.5	957	18	40	8	96	207	58	66	54	94	0	19	2	17	0	0	0	0	0	0	1	0	0	0	1	0	0	1	0	0	1	1	0	0	1	1	1	1	0	0	0	0	0	0	0
31	56	2	347	0.1	681	20	75	20	85	221	59	48	44	84	4	32	7	12	0	0	0	0	0	0	0	0	0	0	0	0	0	1	0	0	1	0	1	1	1	1	1	0	0	0	0	0	0	0	0
31	57	2	347	0.1	681	19	32	9	83	244	70	48	44	99	4	23	3	16	0	0	0	0	0	0	0	0	0	0	0	0	0	0	0	0	1	0	1	0	2	1	2	1	1	0	0	0	0	0	1
32	58	2	391	0.1	1021	20	90	27	87	245	57	72	58	66	0	25	15	14	0	0	0	0	0	0	0	0	0	0	0	0	1	0	1	0	1	0	0	2	2	1	1	1	1	0	1	0	0	0	0
32	59	2	391	0.1	1021	16	72	57	77	112	40	72	58	88	0	26	9	10	0	0	0	0	0	0	0	0	0	0	0	0	1	1	0	0	0	0	0	1	3	0	1	1	1	0	0	0	0	0	0
33	60	4	1043	0.1	1151	16	11	42	96	209	49	76	61	74	6	9	2	13	0	0	0	0	0	0	0	0	0	0	0	0	0	0	0	0	1	0	0	0	1	1	1	2	0	0	0	0	0	0	0
33	61	4	1043	0.1	1151	15	16	87	65	179	46	76	61	85	3	11	4	13	0	0	0	1	0	0	0	0	0	0	0	0	0	1	0	0	2	0	0	0	2	2	1	1	1	0	0	0	0	0	0
33	62	4	1043	0.1	1151	17	42	42	81	191	46	76	61	67	0	15	8	27	0	0	0	0	0	0	0	0	0	0	0	2	1	0	0	0	0	0	0	1	2	1	1	1	1	0	1	0	0	0	0
33	63	4	1043	0.1	1151	20	68	75	72	203	39	76	61	82	0	14	11	23	0	0	0	0	0	0	0	1	0	0	0	0	0	0	0	0	1	0	0	1	1	2	1	2	1	0	1	0	0	0	0
34	64	2	326	0.1	876	23	83	38	83	268	36	61	51	70	0	20	10	0	0	0	0	0	0	0	0	0	0	0	0	0	0	1	0	0	0	0	0	3	1	1	1	2	1	0	2	0	0	0	0
34	65	2	326	0.1	876	18	25	35	77	195	44	61	51	77	0	9	8	17	0	0	0	0	0	1	0	0	0	0	1	0	0	0	0	0	1	0	0	1	1	0	1	2	1	0	1	0	0	0	0
35	66	1	23	0.8	596	16	61	44	93	250	49	45	42	55	0	14	14	22	0	0	0	0	2	0	0	0	0	0	1	0	0	0	1	0	1	0	0	1	1	3	2	1	1	0	0	0	0	1	0
36	67	2	124	1	644	17	48	53	58	190	54	47	43	59	0	15	14	15	0	0	0	0	0	0	0	0	0	0	1	0	0	0	0	0	0	0	0	0	2	2	0	1	1	0	0	1	0	0	0
36	68	2	124	1	644	18	30	63	70	176	49	47	43	50	1	15	5	10	0	0	0	0	0	0	0	0	0	0	0	0	0	0	0	0	0	0	0	2	1	1	1	2	1	0	0	0	0	0	0
37	69	2	323	0.2	946	18	52	28	78	195	68	67	55	86	0	12	14	29	0	0	0	0	0	1	0	0	0	0	0	0	1	1	0	0	1	0	0	0	1	6	1	2	1	0	0	2	0	0	0
37	70	2	323	0.2	946	20	43	16	91	191	60	67	55	65	0	18	11	4	0	0	0	0	0	0	0	0	0	0	0	0	1	0	1	0	2	0	0	2	2	4	1	1	1	0	0	0	0	0	0
38	71	2	74	3.3	493	17	43	37	67	174	63	29	33	68	0	11	13	21	0	0	0	0	0	0	0	0	0	0	0	1	0	0	0	0	1	0	0	1	1	2	1	2	1	0	1	0	0	0	1
38	72	2	74	3.3	493	20	27	20	90	185	37	29	33	82	0	28	14	2	0	0	1	0	0	0	0	0	0	0	1	0	1	0	0	0	2	1	0	1	1	0	2	3	1	0	1	0	0	0	0
39	73	4	1956	0.1	1180	18	42	37	73	180	38	72	58	77	0	17	10	5	0	0	0	0	0	0	0	1	0	0	0	0	0	0	1	0	2	0	0	2	1	0	1	1	1	0	1	0	0	0	0
39	74	4	1956	0.1	1180	18	53	30	82	157	45	72	58	92	0	18	11	39	0	0	0	0	0	0	0	0	0	0	1	0	1	0	1	0	2	0	0	2	1	1	0	2	1	0	0	0	0	0	0
39	75	4	1956	0.1	1180	18	32	58	72	217	48	72	58	67	0	18	11	20	0	0	0	0	0	2	0	1	1	0	1	0	2	0	0	0	1	0	0	1	1	0	1	1	1	0	0	0	0	0	0
39	76	4	1956	0.1	1180	18	9	19	70	182	34	72	58	65	0	16	8	12	0	0	0	0	0	1	0	0	0	0	1	1	2	1	0	0	0	0	0	2	2	0	2	2	2	0	0	0	0	0	0
40	77	2	50	0.1	559	17	78	80	88	163	39	41	40	69	2	23	20	2	0	1	0	0	0	0	0	0	0	0	0	0	0	0	0	0	1	0	1	0	1	1	1	3	1	0	2	1	0	0	0
40	78	2	50	0.1	559	13	18	77	68	106	37	41	40	67	0	12	11	9	0	1	0	0	0	0	0	0	0	0	2	0	0	1	0	0	1	0	0	1	1	3	1	2	1	0	0	0	0	1	0
41	79	2	183	0.4	804	19	40	68	73	142	36	65	54	76	0	19	13	39	0	0	0	0	0	1	0	0	0	0	0	0	0	1	1	0	0	0	0	0	1	1	1	1	1	0	1	0	0	0	0
41	80	2	183	0.4	804	18	67	68	73	181	46	65	54	74	1	19	24	38	0	0	1	0	1	0	0	0	0	0	1	0	1	1	0	0	1	0	0	1	2	1	1	1	1	0	1	0	0	0	0
42	81	2	77	0.3	640	14	25	77	73	141	42	47	43	85	0	14	15	27	0	0	0	0	0	0	1	0	0	0	0	0	0	0	1	0	1	0	0	1	2	0	1	1	1	0	1	0	0	0	0
42	82	2	77	0.3	640	14	27	73	70	188	87	47	43	56	0	14	15	11	0	0	0	0	0	0	1	0	0	0	1	0	0	0	0	0	1	0	0	1	2	1	1	3	0	0	0	0	0	0	0
43	83	2	1927	0.1	1110	16	48	37	83	142	61	62	52	80	0	27	16	12	0	0	0	0	0	0	0	0	0	0	0	1	1	1	1	0	1	0	0	2	1	1	2	1	1	0	0	0	0	0	0
43	84	2	1927	0.1	1110	19	63	42	80	223	52	62	52	85	0	33	10	3	0	0	0	0	0	0	0	0	0	0	0	0	1	0	0	0	0	0	0	0	1	0	2	2	1	0	1	0	0	0	0
44	85	2	316	0.1	823	18	37	63	72	268	48	59	50	73	0	12	8	7	0	0	0	0	0	1	0	0	0	0	1	0	1	0	0	0	1	0	0	2	1	0	1	2	1	0	0	0	0	0	0
44	86	2	316	0.1	823	20	33	43	88	137	38	59	50	71	1	19	5	9	0	0	0	0	0	1	0	0	0	0	1	0	1	0	1	0	0	0	0	1	1	0	1	2	0	0	1	0	0	0	0
45	87	1	10	0.6	537	19	9	72	68	204	36	44	42	57	0	7	8	38	0	0	0	0	1	0	0	0	0	0	1	0	0	1	1	0	1	1	0	2	2	2	0	2	1	0	0	1	0	0	0
46	88	2	211	0.6	711	19	85	77	75	165	52	47	43	74	0	24	20	14	0	0	0	0	0	0	0	0	0	0	1	0	1	0	1	0	1	0	0	1	1	1	1	1	1	0	0	0	0	0	1
46	89	2	211	0.6	711	16	79	55	80	135	43	47	43	83	0	22	8	14	0	0	0	0	0	0	0	0	0	0	1	0	1	1	1	0	0	0	0	0	2	4	1	2	1	0	0	1	0	0	0
[truncated: 43 more columns]
