# Supplementary material for: Estimating the Effects of Habitat and Biological Interactions in an Avian Community
Source: PLoS One. 2015 Aug 19;10(8):e0135987. doi: 10.1371/journal.pone.0135987 (PMC4543583; doi:10.1371/journal.pone.0135987)
Supplement: S1 Dataset — Data are stored in three files: habitat, species list codes, and observations of individual birds. The file AnalysisOfAskinsMultinomCountsByMLE.R contains R code for fitting single-species N-mixture models. The file AnalysisOfAskinsMultinomCounts.R contains R code for fitting multi-species N-mixture models. (ZIP) [file pone.0135987.s001.zip › S1_Dataset/Askins-period-new-observer-1-27-14.csv]

patch	point	survey	observer	date	temp	weather	wind	time	time2	date	species num	species ID	individual	period
1	1	1	RA	6/10/1983	55	overcast	breeze	540	e	6/10/1983	11	cf	1	1
1	1	1	RA	6/10/1983	55	overcast	breeze	540	e	6/10/1983	11	cf	1	2
1	1	1	RA	6/10/1983	55	overcast	breeze	540	e	6/10/1983	11	cf	1	4
1	1	1	RA	6/10/1983	55	overcast	breeze	540	e	6/10/1983	21	bj	2	1
1	1	1	RA	6/10/1983	55	overcast	breeze	540	e	6/10/1983	21	bj	3	1
1	1	1	RA	6/10/1983	55	overcast	breeze	540	e	6/10/1983	21	bj	4	1
1	1	1	RA	6/10/1983	55	overcast	breeze	540	e	6/10/1983	22	cc	5	1
1	1	1	RA	6/10/1983	55	overcast	breeze	540	e	6/10/1983	34	rb	6	1
1	1	1	RA	6/10/1983	55	overcast	breeze	540	e	6/10/1983	34	rb	6	3
1	1	1	RA	6/10/1983	55	overcast	breeze	540	e	6/10/1983	39	st	7	2
1	1	1	RA	6/10/1983	55	overcast	breeze	540	e	6/10/1983	39	st	8	4
1	1	1	RA	6/10/1983	55	overcast	breeze	540	e	6/10/1983	42	rv	9	1
1	1	1	RA	6/10/1983	55	overcast	breeze	540	e	6/10/1983	42	rv	9	2
1	1	1	RA	6/10/1983	55	overcast	breeze	540	e	6/10/1983	42	rv	9	3
1	1	1	RA	6/10/1983	55	overcast	breeze	540	e	6/10/1983	42	rv	9	4
1	1	1	RA	6/10/1983	55	overcast	breeze	540	e	6/10/1983	42	rv	10	2
1	1	1	RA	6/10/1983	55	overcast	breeze	540	e	6/10/1983	42	rv	10	3
1	1	1	RA	6/10/1983	55	overcast	breeze	540	e	6/10/1983	42	rv	10	4
1	1	1	RA	6/10/1983	55	overcast	breeze	540	e	6/10/1983	62	cd	11	1
1	1	1	RA	6/10/1983	55	overcast	breeze	540	e	6/10/1983	62	cd	12	2
1	1	2	RA	6/20/1983	70	overcast	calm	815	m	6/20/1983	23	bc	1	1
1	1	2	RA	6/20/1983	70	overcast	calm	815	m	6/20/1983	23	bc	1	4
1	1	2	RA	6/20/1983	70	overcast	calm	815	m	6/20/1983	32	cb	2	1
1	1	2	RA	6/20/1983	70	overcast	calm	815	m	6/20/1983	32	cb	2	2
1	1	2	RA	6/20/1983	70	overcast	calm	815	m	6/20/1983	32	cb	2	3
1	1	2	RA	6/20/1983	70	overcast	calm	815	m	6/20/1983	32	cb	2	4
1	1	2	RA	6/20/1983	70	overcast	calm	815	m	6/20/1983	32	cb	3	1
1	1	2	RA	6/20/1983	70	overcast	calm	815	m	6/20/1983	32	cb	3	2
1	1	2	RA	6/20/1983	70	overcast	calm	815	m	6/20/1983	32	cb	3	3
1	1	2	RA	6/20/1983	70	overcast	calm	815	m	6/20/1983	32	cb	3	4
1	1	2	RA	6/20/1983	70	overcast	calm	815	m	6/20/1983	34	rb	4	1
1	1	2	RA	6/20/1983	70	overcast	calm	815	m	6/20/1983	34	rb	4	2
1	1	2	RA	6/20/1983	70	overcast	calm	815	m	6/20/1983	34	rb	4	3
1	1	2	RA	6/20/1983	70	overcast	calm	815	m	6/20/1983	34	rb	4	4
1	1	2	RA	6/20/1983	70	overcast	calm	815	m	6/20/1983	39	st	5	4
1	1	2	RA	6/20/1983	70	overcast	calm	815	m	6/20/1983	42	rv	6	2
1	1	2	RA	6/20/1983	70	overcast	calm	815	m	6/20/1983	42	rv	6	3
1	1	2	RA	6/20/1983	70	overcast	calm	815	m	6/20/1983	42	rv	6	4
1	1	2	RA	6/20/1983	70	overcast	calm	815	m	6/20/1983	42	rv	7	1
1	1	2	RA	6/20/1983	70	overcast	calm	815	m	6/20/1983	42	rv	7	2
1	1	2	RA	6/20/1983	70	overcast	calm	815	m	6/20/1983	58	no	8	1
1	1	2	RA	6/20/1983	70	overcast	calm	815	m	6/20/1983	58	no	8	2
1	1	2	RA	6/20/1983	70	overcast	calm	815	m	6/20/1983	58	no	8	4
1	1	3	RA	6/29/1983	70	clear	calm	936	l	6/29/1983	15	dn	1	1
1	1	3	RA	6/29/1983	70	clear	calm	936	l	6/29/1983	21	bj	2	4
1	1	3	RA	6/29/1983	70	clear	calm	936	l	6/29/1983	22	cc	3	2
1	1	3	RA	6/29/1983	70	clear	calm	936	l	6/29/1983	22	cc	3	3
1	1	3	RA	6/29/1983	70	clear	calm	936	l	6/29/1983	23	bc	4	2
1	1	3	RA	6/29/1983	70	clear	calm	936	l	6/29/1983	23	bc	4	3
1	1	3	RA	6/29/1983	70	clear	calm	936	l	6/29/1983	23	bc	5	4
1	1	3	RA	6/29/1983	70	clear	calm	936	l	6/29/1983	24	tt	6	1
1	1	3	RA	6/29/1983	70	clear	calm	936	l	6/29/1983	34	rb	7	3
1	1	3	RA	6/29/1983	70	clear	calm	936	l	6/29/1983	34	rb	7	4
1	1	3	RA	6/29/1983	70	clear	calm	936	l	6/29/1983	39	st	8	3
1	1	3	RA	6/29/1983	70	clear	calm	936	l	6/29/1983	42	rv	9	1
1	1	3	RA	6/29/1983	70	clear	calm	936	l	6/29/1983	42	rv	9	2
1	1	3	RA	6/29/1983	70	clear	calm	936	l	6/29/1983	42	rv	9	3
1	1	3	RA	6/29/1983	70	clear	calm	936	l	6/29/1983	42	rv	9	4
1	1	3	RA	6/29/1983	70	clear	calm	936	l	6/29/1983	42	rv	10	1
2	2	1	RA	6/15/1983	70	clear	calm	608	e	6/15/1983	21	bj	1	1
2	2	1	RA	6/15/1983	70	clear	calm	608	e	6/15/1983	22	cc	2	3
2	2	1	RA	6/15/1983	70	clear	calm	608	e	6/15/1983	22	cc	2	4
2	2	1	RA	6/15/1983	70	clear	calm	608	e	6/15/1983	23	bc	3	1
2	2	1	RA	6/15/1983	70	clear	calm	608	e	6/15/1983	23	bc	3	2
2	2	1	RA	6/15/1983	70	clear	calm	608	e	6/15/1983	23	bc	3	3
2	2	1	RA	6/15/1983	70	clear	calm	608	e	6/15/1983	23	bc	3	4
2	2	1	RA	6/15/1983	70	clear	calm	608	e	6/15/1983	24	tt	4	2
2	2	1	RA	6/15/1983	70	clear	calm	608	e	6/15/1983	24	tt	4	3
2	2	1	RA	6/15/1983	70	clear	calm	608	e	6/15/1983	24	tt	5	4
2	2	1	RA	6/15/1983	70	clear	calm	608	e	6/15/1983	28	hw	6	1
2	2	1	RA	6/15/1983	70	clear	calm	608	e	6/15/1983	28	hw	6	3
2	2	1	RA	6/15/1983	70	clear	calm	608	e	6/15/1983	28	hw	6	4
2	2	1	RA	6/15/1983	70	clear	calm	608	e	6/15/1983	35	wt	7	1
2	2	1	RA	6/15/1983	70	clear	calm	608	e	6/15/1983	35	wt	7	2
2	2	1	RA	6/15/1983	70	clear	calm	608	e	6/15/1983	35	wt	7	3
2	2	1	RA	6/15/1983	70	clear	calm	608	e	6/15/1983	35	wt	7	4
2	2	1	RA	6/15/1983	70	clear	calm	608	e	6/15/1983	37	vr	8	4
2	2	1	RA	6/15/1983	70	clear	calm	608	e	6/15/1983	42	rv	9	1
2	2	1	RA	6/15/1983	70	clear	calm	608	e	6/15/1983	42	rv	9	2
2	2	1	RA	6/15/1983	70	clear	calm	608	e	6/15/1983	43	ww	10	1
2	2	1	RA	6/15/1983	70	clear	calm	608	e	6/15/1983	43	ww	10	2
2	2	1	RA	6/15/1983	70	clear	calm	608	e	6/15/1983	43	ww	10	3
2	2	1	RA	6/15/1983	70	clear	calm	608	e	6/15/1983	43	ww	10	4
2	2	1	RA	6/15/1983	70	clear	calm	608	e	6/15/1983	51	ob	11	1
2	2	1	RA	6/15/1983	70	clear	calm	608	e	6/15/1983	51	ob	11	2
2	2	1	RA	6/15/1983	70	clear	calm	608	e	6/15/1983	51	ob	11	3
2	2	1	RA	6/15/1983	70	clear	calm	608	e	6/15/1983	51	ob	11	4
2	2	1	RA	6/15/1983	70	clear	calm	608	e	6/15/1983	51	ob	12	1
2	2	1	RA	6/15/1983	70	clear	calm	608	e	6/15/1983	51	ob	12	2
2	2	1	RA	6/15/1983	70	clear	calm	608	e	6/15/1983	51	ob	12	3
2	2	1	RA	6/15/1983	70	clear	calm	608	e	6/15/1983	51	ob	13	1
2	2	1	RA	6/15/1983	70	clear	calm	608	e	6/15/1983	51	ob	13	2
2	2	1	RA	6/15/1983	70	clear	calm	608	e	6/15/1983	58	no	14	4
2	2	1	RA	6/15/1983	70	clear	calm	608	e	6/15/1983	61	sc	15	1
2	2	1	RA	6/15/1983	70	clear	calm	608	e	6/15/1983	61	sc	15	2
2	2	1	RA	6/15/1983	70	clear	calm	608	e	6/15/1983	61	sc	15	3
2	2	1	RA	6/15/1983	70	clear	calm	608	e	6/15/1983	61	sc	15	4
2	2	1	RA	6/15/1983	70	clear	calm	608	e	6/15/1983	62	cd	16	2
2	2	1	RA	6/15/1983	70	clear	calm	608	e	6/15/1983	62	cd	16	4
2	2	1	RA	6/15/1983	70	clear	calm	608	e	6/15/1983	66	rs	17	4
2	2	2	MJ	5/21/1983					m	5/21/1983	11	cf	1
2	2	2	MJ	5/21/1983					m	5/21/1983	21	bj	2
2	2	2	MJ	5/21/1983					m	5/21/1983	21	bj	3
2	2	2	MJ	5/21/1983					m	5/21/1983	22	cc	4
2	2	2	MJ	5/21/1983					m	5/21/1983	22	cc	5
2	2	2	MJ	5/21/1983					m	5/21/1983	22	cc	6
2	2	2	MJ	5/21/1983					m	5/21/1983	23	bc	7
2	2	2	MJ	5/21/1983					m	5/21/1983	24	tt	8
2	2	2	MJ	5/21/1983					m	5/21/1983	24	tt	9
2	2	2	MJ	5/21/1983					m	5/21/1983	24	tt	10
2	2	2	MJ	5/21/1983					m	5/21/1983	24	tt	11
2	2	2	MJ	5/21/1983					m	5/21/1983	25	wn	12
2	2	2	MJ	5/21/1983					m	5/21/1983	34	rb	13
2	2	2	MJ	5/21/1983					m	5/21/1983	35	wt	14
2	2	2	MJ	5/21/1983					m	5/21/1983	42	rv	15
2	2	2	MJ	5/21/1983					m	5/21/1983	42	rv	16
2	2	2	MJ	5/21/1983					m	5/21/1983	42	rv	17
2	2	2	MJ	5/21/1983					m	5/21/1983	43	ww	18
2	2	2	MJ	5/21/1983					m	5/21/1983	51	ob	19
2	2	2	MJ	5/21/1983					m	5/21/1983	51	ob	20
2	2	2	MJ	5/21/1983					m	5/21/1983	51	ob	21
2	2	2	MJ	5/21/1983					m	5/21/1983	53	cy	22
2	2	2	MJ	5/21/1983					m	5/21/1983	60	bh	23
2	2	2	MJ	5/21/1983					m	5/21/1983	62	cd	24
2	2	2	MJ	5/21/1983					m	5/21/1983	66	rs	25
2	2	2	MJ	5/21/1983					m	5/21/1983	66	rs	26
2	2	3	RA	6/29/1983	65	clear	calm	847	l	6/29/1983	11	cf	1	3
2	2	3	RA	6/29/1983	65	clear	calm	847	l	6/29/1983	14	hr	2	1
2	2	3	RA	6/29/1983	65	clear	calm	847	l	6/29/1983	14	hr	2	3
2	2	3	RA	6/29/1983	65	clear	calm	847	l	6/29/1983	17	gc	3	1
2	2	3	RA	6/29/1983	65	clear	calm	847	l	6/29/1983	17	gc	3	2
2	2	3	RA	6/29/1983	65	clear	calm	847	l	6/29/1983	17	gc	3	3
2	2	3	RA	6/29/1983	65	clear	calm	847	l	6/29/1983	17	gc	3	4
2	2	3	RA	6/29/1983	65	clear	calm	847	l	6/29/1983	17	gc	4	3
2	2	3	RA	6/29/1983	65	clear	calm	847	l	6/29/1983	17	gc	4	4
2	2	3	RA	6/29/1983	65	clear	calm	847	l	6/29/1983	22	cc	5	1
2	2	3	RA	6/29/1983	65	clear	calm	847	l	6/29/1983	22	cc	6	2
2	2	3	RA	6/29/1983	65	clear	calm	847	l	6/29/1983	23	bc	7	2
2	2	3	RA	6/29/1983	65	clear	calm	847	l	6/29/1983	37	vr	8	2
2	2	3	RA	6/29/1983	65	clear	calm	847	l	6/29/1983	37	vr	9	2
2	2	3	RA	6/29/1983	65	clear	calm	847	l	6/29/1983	37	vr	9	3
2	2	3	RA	6/29/1983	65	clear	calm	847	l	6/29/1983	37	vr	9	4
2	2	3	RA	6/29/1983	65	clear	calm	847	l	6/29/1983	37	vr	10	3
2	2	3	RA	6/29/1983	65	clear	calm	847	l	6/29/1983	37	vr	10	4
2	2	3	RA	6/29/1983	65	clear	calm	847	l	6/29/1983	43	ww	11	2
2	2	3	RA	6/29/1983	65	clear	calm	847	l	6/29/1983	51	ob	12	1
2	2	3	RA	6/29/1983	65	clear	calm	847	l	6/29/1983	51	ob	12	3
2	2	3	RA	6/29/1983	65	clear	calm	847	l	6/29/1983	51	ob	12	4
2	2	3	RA	6/29/1983	65	clear	calm	847	l	6/29/1983	59	cg	13	4
2	2	3	RA	6/29/1983	65	clear	calm	847	l	6/29/1983	61	sc	14	1
2	2	3	RA	6/29/1983	65	clear	calm	847	l	6/29/1983	61	sc	14	2
2	2	3	RA	6/29/1983	65	clear	calm	847	l	6/29/1983	61	sc	14	3
2	2	3	RA	6/29/1983	65	clear	calm	847	l	6/29/1983	61	sc	14	4
2	2	3	RA	6/29/1983	65	clear	calm	847	l	6/29/1983	61	sc	15	1
2	2	3	RA	6/29/1983	65	clear	calm	847	l	6/29/1983	62	cd	16	2
2	2	3	RA	6/29/1983	65	clear	calm	847	l	6/29/1983	66	rs	17	2
2	3	1	MJ	6/15/1983	65	hazy	humid	630	e	6/15/1983	7	yc	1	2
2	3	1	MJ	6/15/1983	65	hazy	humid	630	e	6/15/1983	7	yc	1	3
2	3	1	MJ	6/15/1983	65	hazy	humid	630	e	6/15/1983	9	bo	2	1
2	3	1	MJ	6/15/1983	65	hazy	humid	630	e	6/15/1983	17	gc	3	2
2	3	1	MJ	6/15/1983	65	hazy	humid	630	e	6/15/1983	17	gc	3	3
2	3	1	MJ	6/15/1983	65	hazy	humid	630	e	6/15/1983	17	gc	3	4
2	3	1	MJ	6/15/1983	65	hazy	humid	630	e	6/15/1983	17	gc	4	1
2	3	1	MJ	6/15/1983	65	hazy	humid	630	e	6/15/1983	17	gc	4	3
2	3	1	MJ	6/15/1983	65	hazy	humid	630	e	6/15/1983	21	bj	5	4
2	3	1	MJ	6/15/1983	65	hazy	humid	630	e	6/15/1983	23	bc	6	1
2	3	1	MJ	6/15/1983	65	hazy	humid	630	e	6/15/1983	23	bc	7	2
2	3	1	MJ	6/15/1983	65	hazy	humid	630	e	6/15/1983	24	tt	8	1
2	3	1	MJ	6/15/1983	65	hazy	humid	630	e	6/15/1983	24	tt	8	2
2	3	1	MJ	6/15/1983	65	hazy	humid	630	e	6/15/1983	24	tt	8	3
2	3	1	MJ	6/15/1983	65	hazy	humid	630	e	6/15/1983	28	hw	9	1
2	3	1	MJ	6/15/1983	65	hazy	humid	630	e	6/15/1983	28	hw	9	2
2	3	1	MJ	6/15/1983	65	hazy	humid	630	e	6/15/1983	28	hw	9	3
2	3	1	MJ	6/15/1983	65	hazy	humid	630	e	6/15/1983	28	hw	9	4
2	3	1	MJ	6/15/1983	65	hazy	humid	630	e	6/15/1983	28	hw	10	1
2	3	1	MJ	6/15/1983	65	hazy	humid	630	e	6/15/1983	28	hw	10	2
2	3	1	MJ	6/15/1983	65	hazy	humid	630	e	6/15/1983	28	hw	10	3
2	3	1	MJ	6/15/1983	65	hazy	humid	630	e	6/15/1983	28	hw	10	4
2	3	1	MJ	6/15/1983	65	hazy	humid	630	e	6/15/1983	30	cw	11	1
2	3	1	MJ	6/15/1983	65	hazy	humid	630	e	6/15/1983	30	cw	11	2
2	3	1	MJ	6/15/1983	65	hazy	humid	630	e	6/15/1983	30	cw	11	3
2	3	1	MJ	6/15/1983	65	hazy	humid	630	e	6/15/1983	35	wt	12	1
2	3	1	MJ	6/15/1983	65	hazy	humid	630	e	6/15/1983	35	wt	12	2
2	3	1	MJ	6/15/1983	65	hazy	humid	630	e	6/15/1983	35	wt	12	3
2	3	1	MJ	6/15/1983	65	hazy	humid	630	e	6/15/1983	35	wt	12	4
2	3	1	MJ	6/15/1983	65	hazy	humid	630	e	6/15/1983	37	vr	13	1
2	3	1	MJ	6/15/1983	65	hazy	humid	630	e	6/15/1983	42	rv	14	4
2	3	1	MJ	6/15/1983	65	hazy	humid	630	e	6/15/1983	42	rv	15	1
2	3	1	MJ	6/15/1983	65	hazy	humid	630	e	6/15/1983	42	rv	15	2
2	3	1	MJ	6/15/1983	65	hazy	humid	630	e	6/15/1983	42	rv	15	3
2	3	1	MJ	6/15/1983	65	hazy	humid	630	e	6/15/1983	42	rv	15	4
2	3	1	MJ	6/15/1983	65	hazy	humid	630	e	6/15/1983	42	rv	16	1
2	3	1	MJ	6/15/1983	65	hazy	humid	630	e	6/15/1983	42	rv	16	2
2	3	1	MJ	6/15/1983	65	hazy	humid	630	e	6/15/1983	42	rv	16	3
2	3	1	MJ	6/15/1983	65	hazy	humid	630	e	6/15/1983	42	rv	16	4
2	3	1	MJ	6/15/1983	65	hazy	humid	630	e	6/15/1983	45	bw	17	2
2	3	1	MJ	6/15/1983	65	hazy	humid	630	e	6/15/1983	51	ob	18	1
2	3	1	MJ	6/15/1983	65	hazy	humid	630	e	6/15/1983	51	ob	18	2
2	3	1	MJ	6/15/1983	65	hazy	humid	630	e	6/15/1983	51	ob	18	3
2	3	1	MJ	6/15/1983	65	hazy	humid	630	e	6/15/1983	51	ob	18	4
2	3	1	MJ	6/15/1983	65	hazy	humid	630	e	6/15/1983	51	ob	19	2
2	3	1	MJ	6/15/1983	65	hazy	humid	630	e	6/15/1983	51	ob	19	3
2	3	1	MJ	6/15/1983	65	hazy	humid	630	e	6/15/1983	51	ob	19	4
2	3	1	MJ	6/15/1983	65	hazy	humid	630	e	6/15/1983	54	ho	20	4
2	3	1	MJ	6/15/1983	65	hazy	humid	630	e	6/15/1983	61	sc	21	1
2	3	1	MJ	6/15/1983	65	hazy	humid	630	e	6/15/1983	61	sc	21	2
2	3	1	MJ	6/15/1983	65	hazy	humid	630	e	6/15/1983	61	sc	21	4
2	3	1	MJ	6/15/1983	65	hazy	humid	630	e	6/15/1983	62	cd	22	2
2	3	1	MJ	6/15/1983	65	hazy	humid	630	e	6/15/1983	62	cd	22	3
2	3	1	MJ	6/15/1983	65	hazy	humid	630	e	6/15/1983	62	cd	22	4
2	3	1	MJ	6/15/1983	65	hazy	humid	630	e	6/15/1983	66	rs	23	1
2	3	1	MJ	6/15/1983	65	hazy	humid	630	e	6/15/1983	66	rs	23	2
2	3	1	MJ	6/15/1983	65	hazy	humid	630	e	6/15/1983	66	rs	23	3
2	3	1	MJ	6/15/1983	65	hazy	humid	630	e	6/15/1983	66	rs	23	4
2	3	1	MJ	6/15/1983	65	hazy	humid	630	e	6/15/1983	66	rs	24	1
2	3	2	MJ	5/25/1983					m	5/25/1983	9	bo	1
2	3	2	MJ	5/25/1983					m	5/25/1983	17	gc	2
2	3	2	MJ	5/25/1983					m	5/25/1983	22	cc	3
2	3	2	MJ	5/25/1983					m	5/25/1983	23	bc	4
2	3	2	MJ	5/25/1983					m	5/25/1983	23	bc	5
2	3	2	MJ	5/25/1983					m	5/25/1983	24	tt	6
2	3	2	MJ	5/25/1983					m	5/25/1983	28	hw	7
2	3	2	MJ	5/25/1983					m	5/25/1983	28	hw	8
2	3	2	MJ	5/25/1983					m	5/25/1983	32	cb	9
2	3	2	MJ	5/25/1983					m	5/25/1983	35	wt	10
2	3	2	MJ	5/25/1983					m	5/25/1983	35	wt	11
2	3	2	MJ	5/25/1983					m	5/25/1983	42	rv	12
2	3	2	MJ	5/25/1983					m	5/25/1983	42	rv	13
2	3	2	MJ	5/25/1983					m	5/25/1983	43	ww	14
2	3	2	MJ	5/25/1983					m	5/25/1983	44	we	15
2	3	2	MJ	5/25/1983					m	5/25/1983	45	bw	16
2	3	2	MJ	5/25/1983					m	5/25/1983	49	cs	17
2	3	2	MJ	5/25/1983					m	5/25/1983	51	ob	18
2	3	2	MJ	5/25/1983					m	5/25/1983	53	cy	19
2	3	2	MJ	5/25/1983					m	5/25/1983	54	ho	20
2	3	2	MJ	5/25/1983					m	5/25/1983	60	bh	21
2	3	2	MJ	5/25/1983					m	5/25/1983	61	sc	22
2	3	2	MJ	5/25/1983					m	5/25/1983	62	cd	23
2	3	2	MJ	5/25/1983					m	5/25/1983	64	hf	24
2	3	2	MJ	5/25/1983					m	5/25/1983	66	rs	25
2	3	2	MJ	5/25/1983					m	5/25/1983	66	rs	26
2	3	2	MJ	5/25/1983					m	5/25/1983	66	rs	27
2	3	3	MJ	6/29/1983	60	sunny	breezy	840	l	6/29/1983	17	gc	1	4
2	3	3	MJ	6/29/1983	60	sunny	breezy	840	l	6/29/1983	22	cc	2	1
2	3	3	MJ	6/29/1983	60	sunny	breezy	840	l	6/29/1983	22	cc	2	2
2	3	3	MJ	6/29/1983	60	sunny	breezy	840	l	6/29/1983	22	cc	2	4
2	3	3	MJ	6/29/1983	60	sunny	breezy	840	l	6/29/1983	23	bc	3	1
2	3	3	MJ	6/29/1983	60	sunny	breezy	840	l	6/29/1983	23	bc	3	2
2	3	3	MJ	6/29/1983	60	sunny	breezy	840	l	6/29/1983	23	bc	3	3
2	3	3	MJ	6/29/1983	60	sunny	breezy	840	l	6/29/1983	23	bc	3	4
2	3	3	MJ	6/29/1983	60	sunny	breezy	840	l	6/29/1983	24	tt	4	1
2	3	3	MJ	6/29/1983	60	sunny	breezy	840	l	6/29/1983	24	tt	4	2
2	3	3	MJ	6/29/1983	60	sunny	breezy	840	l	6/29/1983	24	tt	4	3
2	3	3	MJ	6/29/1983	60	sunny	breezy	840	l	6/29/1983	24	tt	4	4
2	3	3	MJ	6/29/1983	60	sunny	breezy	840	l	6/29/1983	28	hw	5	1
2	3	3	MJ	6/29/1983	60	sunny	breezy	840	l	6/29/1983	28	hw	5	2
2	3	3	MJ	6/29/1983	60	sunny	breezy	840	l	6/29/1983	32	cb	6	1
2	3	3	MJ	6/29/1983	60	sunny	breezy	840	l	6/29/1983	37	vr	7	1
2	3	3	MJ	6/29/1983	60	sunny	breezy	840	l	6/29/1983	37	vr	8	1
2	3	3	MJ	6/29/1983	60	sunny	breezy	840	l	6/29/1983	37	vr	8	2
2	3	3	MJ	6/29/1983	60	sunny	breezy	840	l	6/29/1983	37	vr	8	3
2	3	3	MJ	6/29/1983	60	sunny	breezy	840	l	6/29/1983	37	vr	8	4
2	3	3	MJ	6/29/1983	60	sunny	breezy	840	l	6/29/1983	37	vr	9	1
2	3	3	MJ	6/29/1983	60	sunny	breezy	840	l	6/29/1983	37	vr	9	2
2	3	3	MJ	6/29/1983	60	sunny	breezy	840	l	6/29/1983	37	vr	9	3
2	3	3	MJ	6/29/1983	60	sunny	breezy	840	l	6/29/1983	37	vr	9	4
2	3	3	MJ	6/29/1983	60	sunny	breezy	840	l	6/29/1983	42	rv	10	1
2	3	3	MJ	6/29/1983	60	sunny	breezy	840	l	6/29/1983	42	rv	10	3
2	3	3	MJ	6/29/1983	60	sunny	breezy	840	l	6/29/1983	42	rv	11	1
2	3	3	MJ	6/29/1983	60	sunny	breezy	840	l	6/29/1983	42	rv	11	2
2	3	3	MJ	6/29/1983	60	sunny	breezy	840	l	6/29/1983	42	rv	11	4
2	3	3	MJ	6/29/1983	60	sunny	breezy	840	l	6/29/1983	53	cy	12	1
2	3	3	MJ	6/29/1983	60	sunny	breezy	840	l	6/29/1983	54	ho	13	4
2	3	3	MJ	6/29/1983	60	sunny	breezy	840	l	6/29/1983	61	sc	14	3
2	3	3	MJ	6/29/1983	60	sunny	breezy	840	l	6/29/1983	61	sc	14	4
2	3	3	MJ	6/29/1983	60	sunny	breezy	840	l	6/29/1983	62	cd	15	4
2	3	3	MJ	6/29/1983	60	sunny	breezy	840	l	6/29/1983	66	rs	16	2
2	3	3	MJ	6/29/1983	60	sunny	breezy	840	l	6/29/1983	66	rs	17	1
2	3	3	MJ	6/29/1983	60	sunny	breezy	840	l	6/29/1983	66	rs	17	2
2	3	3	MJ	6/29/1983	60	sunny	breezy	840	l	6/29/1983	66	rs	17	4
3	4	1	MJ	6/14/1983	70	hazy	slight	615	e	6/14/1983	17	gc	1	4
3	4	1	MJ	6/14/1983	70	hazy	slight	615	e	6/14/1983	17	gc	2	1
3	4	1	MJ	6/14/1983	70	hazy	slight	615	e	6/14/1983	17	gc	2	4
3	4	1	MJ	6/14/1983	70	hazy	slight	615	e	6/14/1983	20	wp	3	3
3	4	1	MJ	6/14/1983	70	hazy	slight	615	e	6/14/1983	21	bj	4	1
3	4	1	MJ	6/14/1983	70	hazy	slight	615	e	6/14/1983	21	bj	4	2
3	4	1	MJ	6/14/1983	70	hazy	slight	615	e	6/14/1983	24	tt	5	1
3	4	1	MJ	6/14/1983	70	hazy	slight	615	e	6/14/1983	24	tt	5	2
3	4	1	MJ	6/14/1983	70	hazy	slight	615	e	6/14/1983	24	tt	5	3
3	4	1	MJ	6/14/1983	70	hazy	slight	615	e	6/14/1983	24	tt	5	4
3	4	1	MJ	6/14/1983	70	hazy	slight	615	e	6/14/1983	35	wt	6	1
3	4	1	MJ	6/14/1983	70	hazy	slight	615	e	6/14/1983	35	wt	6	2
3	4	1	MJ	6/14/1983	70	hazy	slight	615	e	6/14/1983	35	wt	6	3
3	4	1	MJ	6/14/1983	70	hazy	slight	615	e	6/14/1983	35	wt	6	4
3	4	1	MJ	6/14/1983	70	hazy	slight	615	e	6/14/1983	35	wt	7	1
3	4	1	MJ	6/14/1983	70	hazy	slight	615	e	6/14/1983	35	wt	7	2
3	4	1	MJ	6/14/1983	70	hazy	slight	615	e	6/14/1983	35	wt	7	3
3	4	1	MJ	6/14/1983	70	hazy	slight	615	e	6/14/1983	35	wt	7	4
3	4	1	MJ	6/14/1983	70	hazy	slight	615	e	6/14/1983	37	vr	8	1
3	4	1	MJ	6/14/1983	70	hazy	slight	615	e	6/14/1983	37	vr	9	1
3	4	1	MJ	6/14/1983	70	hazy	slight	615	e	6/14/1983	37	vr	9	2
3	4	1	MJ	6/14/1983	70	hazy	slight	615	e	6/14/1983	37	vr	10	2
3	4	1	MJ	6/14/1983	70	hazy	slight	615	e	6/14/1983	37	vr	10	3
3	4	1	MJ	6/14/1983	70	hazy	slight	615	e	6/14/1983	42	rv	11	1
3	4	1	MJ	6/14/1983	70	hazy	slight	615	e	6/14/1983	42	rv	11	2
3	4	1	MJ	6/14/1983	70	hazy	slight	615	e	6/14/1983	42	rv	11	3
3	4	1	MJ	6/14/1983	70	hazy	slight	615	e	6/14/1983	42	rv	11	4
3	4	1	MJ	6/14/1983	70	hazy	slight	615	e	6/14/1983	42	rv	12	2
3	4	1	MJ	6/14/1983	70	hazy	slight	615	e	6/14/1983	42	rv	12	3
3	4	1	MJ	6/14/1983	70	hazy	slight	615	e	6/14/1983	42	rv	12	4
3	4	1	MJ	6/14/1983	70	hazy	slight	615	e	6/14/1983	43	ww	13	2
3	4	1	MJ	6/14/1983	70	hazy	slight	615	e	6/14/1983	43	ww	13	3
3	4	1	MJ	6/14/1983	70	hazy	slight	615	e	6/14/1983	43	ww	14	1
3	4	1	MJ	6/14/1983	70	hazy	slight	615	e	6/14/1983	43	ww	14	2
3	4	1	MJ	6/14/1983	70	hazy	slight	615	e	6/14/1983	43	ww	14	3
3	4	1	MJ	6/14/1983	70	hazy	slight	615	e	6/14/1983	43	ww	14	4
3	4	1	MJ	6/14/1983	70	hazy	slight	615	e	6/14/1983	51	ob	15	1
3	4	1	MJ	6/14/1983	70	hazy	slight	615	e	6/14/1983	51	ob	15	4
3	4	1	MJ	6/14/1983	70	hazy	slight	615	e	6/14/1983	53	cy	16	1
3	4	1	MJ	6/14/1983	70	hazy	slight	615	e	6/14/1983	53	cy	16	2
3	4	1	MJ	6/14/1983	70	hazy	slight	615	e	6/14/1983	53	cy	16	3
3	4	1	MJ	6/14/1983	70	hazy	slight	615	e	6/14/1983	53	cy	16	4
3	4	1	MJ	6/14/1983	70	hazy	slight	615	e	6/14/1983	53	cy	17	1
3	4	1	MJ	6/14/1983	70	hazy	slight	615	e	6/14/1983	53	cy	17	2
3	4	1	MJ	6/14/1983	70	hazy	slight	615	e	6/14/1983	61	sc	18	1
3	4	1	MJ	6/14/1983	70	hazy	slight	615	e	6/14/1983	61	sc	19	1
3	4	1	MJ	6/14/1983	70	hazy	slight	615	e	6/14/1983	61	sc	19	4
3	4	1	MJ	6/14/1983	70	hazy	slight	615	e	6/14/1983	66	rs	20	1
3	4	1	MJ	6/14/1983	70	hazy	slight	615	e	6/14/1983	66	rs	20	2
3	4	1	MJ	6/14/1983	70	hazy	slight	615	e	6/14/1983	66	rs	20	3
3	4	1	MJ	6/14/1983	70	hazy	slight	615	e	6/14/1983	66	rs	20	4
3	4	2	MJ	6/28/1983	65	overcast		810	m	6/28/1983	11	cf	1	3
3	4	2	MJ	6/28/1983	65	overcast		810	m	6/28/1983	11	cf	1	4
3	4	2	MJ	6/28/1983	65	overcast		810	m	6/28/1983	21	bj	2	1
3	4	2	MJ	6/28/1983	65	overcast		810	m	6/28/1983	21	bj	2	3
3	4	2	MJ	6/28/1983	65	overcast		810	m	6/28/1983	28	hw	3	1
3	4	2	MJ	6/28/1983	65	overcast		810	m	6/28/1983	28	hw	3	2
3	4	2	MJ	6/28/1983	65	overcast		810	m	6/28/1983	28	hw	3	3
3	4	2	MJ	6/28/1983	65	overcast		810	m	6/28/1983	30	cw	4	3
3	4	2	MJ	6/28/1983	65	overcast		810	m	6/28/1983	32	cb	5	1
3	4	2	MJ	6/28/1983	65	overcast		810	m	6/28/1983	34	rb	6	3
3	4	2	MJ	6/28/1983	65	overcast		810	m	6/28/1983	34	rb	6	4
3	4	2	MJ	6/28/1983	65	overcast		810	m	6/28/1983	35	wt	7	1
3	4	2	MJ	6/28/1983	65	overcast		810	m	6/28/1983	35	wt	7	2
3	4	2	MJ	6/28/1983	65	overcast		810	m	6/28/1983	35	wt	7	3
3	4	2	MJ	6/28/1983	65	overcast		810	m	6/28/1983	35	wt	7	4
3	4	2	MJ	6/28/1983	65	overcast		810	m	6/28/1983	35	wt	8	2
3	4	2	MJ	6/28/1983	65	overcast		810	m	6/28/1983	35	wt	8	3
3	4	2	MJ	6/28/1983	65	overcast		810	m	6/28/1983	35	wt	8	4
3	4	2	MJ	6/28/1983	65	overcast		810	m	6/28/1983	35	wt	9	1
3	4	2	MJ	6/28/1983	65	overcast		810	m	6/28/1983	35	wt	9	2
3	4	2	MJ	6/28/1983	65	overcast		810	m	6/28/1983	35	wt	9	3
3	4	2	MJ	6/28/1983	65	overcast		810	m	6/28/1983	35	wt	9	4
3	4	2	MJ	6/28/1983	65	overcast		810	m	6/28/1983	35	wt	10	3
3	4	2	MJ	6/28/1983	65	overcast		810	m	6/28/1983	37	vr	11	1
3	4	2	MJ	6/28/1983	65	overcast		810	m	6/28/1983	37	vr	11	2
3	4	2	MJ	6/28/1983	65	overcast		810	m	6/28/1983	37	vr	12	2
3	4	2	MJ	6/28/1983	65	overcast		810	m	6/28/1983	37	vr	12	3
3	4	2	MJ	6/28/1983	65	overcast		810	m	6/28/1983	51	ob	13	1
3	4	2	MJ	6/28/1983	65	overcast		810	m	6/28/1983	51	ob	14	1
3	4	2	MJ	6/28/1983	65	overcast		810	m	6/28/1983	60	bh	15	3
3	4	2	MJ	6/28/1983	65	overcast		810	m	6/28/1983	61	sc	16	2
3	4	2	MJ	6/28/1983	65	overcast		810	m	6/28/1983	62	cd	17	3
3	4	2	MJ	6/28/1983	65	overcast		810	m	6/28/1983	63	gb	18	2
3	4	2	MJ	6/28/1983	65	overcast		810	m	6/28/1983	63	gb	18	3
3	4	2	MJ	6/28/1983	65	overcast		810	m	6/28/1983	66	rs	19	2
3	4	2	MJ	6/28/1983	65	overcast		810	m	6/28/1983	66	rs	19	4
3	4	3	MJ	5/23/1983	57	overcast, drizzle		825	l	5/23/1983	5	bf	1
3	4	3	MJ	5/23/1983	57	overcast, drizzle		825	l	5/23/1983	17	gc	2
3	4	3	MJ	5/23/1983	57	overcast, drizzle		825	l	5/23/1983	17	gc	3
3	4	3	MJ	5/23/1983	57	overcast, drizzle		825	l	5/23/1983	21	bj	4
3	4	3	MJ	5/23/1983	57	overcast, drizzle		825	l	5/23/1983	21	bj	5
3	4	3	MJ	5/23/1983	57	overcast, drizzle		825	l	5/23/1983	21	bj	6
3	4	3	MJ	5/23/1983	57	overcast, drizzle		825	l	5/23/1983	23	bc	7
3	4	3	MJ	5/23/1983	57	overcast, drizzle		825	l	5/23/1983	23	bc	8
3	4	3	MJ	5/23/1983	57	overcast, drizzle		825	l	5/23/1983	24	tt	9
3	4	3	MJ	5/23/1983	57	overcast, drizzle		825	l	5/23/1983	25	wn	10
3	4	3	MJ	5/23/1983	57	overcast, drizzle		825	l	5/23/1983	32	cb	11
3	4	3	MJ	5/23/1983	57	overcast, drizzle		825	l	5/23/1983	35	wt	12
3	4	3	MJ	5/23/1983	57	overcast, drizzle		825	l	5/23/1983	35	wt	13
3	4	3	MJ	5/23/1983	57	overcast, drizzle		825	l	5/23/1983	35	wt	14
3	4	3	MJ	5/23/1983	57	overcast, drizzle		825	l	5/23/1983	35	wt	15
3	4	3	MJ	5/23/1983	57	overcast, drizzle		825	l	5/23/1983	37	vr	16
3	4	3	MJ	5/23/1983	57	overcast, drizzle		825	l	5/23/1983	43	ww	17
3	4	3	MJ	5/23/1983	57	overcast, drizzle		825	l	5/23/1983	43	ww	18
3	4	3	MJ	5/23/1983	57	overcast, drizzle		825	l	5/23/1983	49	cs	19
3	4	3	MJ	5/23/1983	57	overcast, drizzle		825	l	5/23/1983	49	cs	20
3	4	3	MJ	5/23/1983	57	overcast, drizzle		825	l	5/23/1983	53	cy	21
3	4	3	MJ	5/23/1983	57	overcast, drizzle		825	l	5/23/1983	53	cy	22
3	4	3	MJ	5/23/1983	57	overcast, drizzle		825	l	5/23/1983	61	sc	23
3	4	3	MJ	5/23/1983	57	overcast, drizzle		825	l	5/23/1983	61	sc	24
3	4	3	MJ	5/23/1983	57	overcast, drizzle		825	l	5/23/1983	62	cd	25
3	4	3	MJ	5/23/1983	57	overcast, drizzle		825	l	5/23/1983	64	hf	26
3	4	3	MJ	5/23/1983	57	overcast, drizzle		825	l	5/23/1983	66	rs	27
3	4	3	MJ	5/23/1983	57	overcast, drizzle		825	l	5/23/1983	66	rs	28
4	5	1	RA	6/14/1983	70	clear	calm	628	e	6/14/1983	15	dn	1	1
4	5	1	RA	6/14/1983	70	clear	calm	628	e	6/14/1983	15	dn	1	3
4	5	1	RA	6/14/1983	70	clear	calm	628	e	6/14/1983	15	dn	1	4
4	5	1	RA	6/14/1983	70	clear	calm	628	e	6/14/1983	19	af	2	2
4	5	1	RA	6/14/1983	70	clear	calm	628	e	6/14/1983	20	wp	3	2
4	5	1	RA	6/14/1983	70	clear	calm	628	e	6/14/1983	21	bj	4	1
4	5	1	RA	6/14/1983	70	clear	calm	628	e	6/14/1983	21	bj	4	2
4	5	1	RA	6/14/1983	70	clear	calm	628	e	6/14/1983	21	bj	4	3
4	5	1	RA	6/14/1983	70	clear	calm	628	e	6/14/1983	22	cc	5	4
4	5	1	RA	6/14/1983	70	clear	calm	628	e	6/14/1983	23	bc	6	3
4	5	1	RA	6/14/1983	70	clear	calm	628	e	6/14/1983	28	hw	7	1
4	5	1	RA	6/14/1983	70	clear	calm	628	e	6/14/1983	28	hw	7	2
4	5	1	RA	6/14/1983	70	clear	calm	628	e	6/14/1983	28	hw	7	3
4	5	1	RA	6/14/1983	70	clear	calm	628	e	6/14/1983	28	hw	7	4
4	5	1	RA	6/14/1983	70	clear	calm	628	e	6/14/1983	32	cb	8	2
4	5	1	RA	6/14/1983	70	clear	calm	628	e	6/14/1983	32	cb	8	3
4	5	1	RA	6/14/1983	70	clear	calm	628	e	6/14/1983	32	cb	8	4
4	5	1	RA	6/14/1983	70	clear	calm	628	e	6/14/1983	37	vr	9	2
4	5	1	RA	6/14/1983	70	clear	calm	628	e	6/14/1983	37	vr	9	3
4	5	1	RA	6/14/1983	70	clear	calm	628	e	6/14/1983	37	vr	10	2
4	5	1	RA	6/14/1983	70	clear	calm	628	e	6/14/1983	37	vr	10	4
4	5	1	RA	6/14/1983	70	clear	calm	628	e	6/14/1983	42	rv	11	1
4	5	1	RA	6/14/1983	70	clear	calm	628	e	6/14/1983	42	rv	11	3
4	5	1	RA	6/14/1983	70	clear	calm	628	e	6/14/1983	42	rv	11	4
4	5	1	RA	6/14/1983	70	clear	calm	628	e	6/14/1983	42	rv	12	4
4	5	1	RA	6/14/1983	70	clear	calm	628	e	6/14/1983	43	ww	13	2
4	5	1	RA	6/14/1983	70	clear	calm	628	e	6/14/1983	43	ww	13	3
4	5	1	RA	6/14/1983	70	clear	calm	628	e	6/14/1983	44	we	14	1
4	5	1	RA	6/14/1983	70	clear	calm	628	e	6/14/1983	44	we	14	2
4	5	1	RA	6/14/1983	70	clear	calm	628	e	6/14/1983	51	ob	15	1
4	5	1	RA	6/14/1983	70	clear	calm	628	e	6/14/1983	51	ob	15	2
4	5	1	RA	6/14/1983	70	clear	calm	628	e	6/14/1983	51	ob	15	3
4	5	1	RA	6/14/1983	70	clear	calm	628	e	6/14/1983	51	ob	15	4
4	5	1	RA	6/14/1983	70	clear	calm	628	e	6/14/1983	51	ob	16	3
4	5	1	RA	6/14/1983	70	clear	calm	628	e	6/14/1983	54	ho	17	1
4	5	1	RA	6/14/1983	70	clear	calm	628	e	6/14/1983	54	ho	18	2
4	5	1	RA	6/14/1983	70	clear	calm	628	e	6/14/1983	60	bh	19	1
4	5	1	RA	6/14/1983	70	clear	calm	628	e	6/14/1983	60	bh	19	2
4	5	1	RA	6/14/1983	70	clear	calm	628	e	6/14/1983	60	bh	19	3
4	5	1	RA	6/14/1983	70	clear	calm	628	e	6/14/1983	61	sc	20	4
4	5	1	RA	6/14/1983	70	clear	calm	628	e	6/14/1983	62	cd	21	4
4	5	1	RA	6/14/1983	70	clear	calm	628	e	6/14/1983	66	rs	22	3
4	5	1	RA	6/14/1983	70	clear	calm	628	e	6/14/1983	66	rs	22	4
4	5	1	RA	6/14/1983	70	clear	calm	628	e	6/14/1983	66	rs	23	2
4	5	1	RA	6/14/1983	70	clear	calm	628	e	6/14/1983	66	rs	23	4
4	5	1	RA	6/14/1983	70	clear	calm	628	e	6/14/1983	66	rs	24	1
4	5	2	RA	6/28/1983	72	overcast	breezy	810	m	6/28/1983	7	yc	1	2
4	5	2	RA	6/28/1983	72	overcast	breezy	810	m	6/28/1983	15	dn	2	4
4	5	2	RA	6/28/1983	72	overcast	breezy	810	m	6/28/1983	22	cc	3	3
4	5	2	RA	6/28/1983	72	overcast	breezy	810	m	6/28/1983	22	cc	3	4
4	5	2	RA	6/28/1983	72	overcast	breezy	810	m	6/28/1983	23	bc	4	4
4	5	2	RA	6/28/1983	72	overcast	breezy	810	m	6/28/1983	24	tt	5	3
4	5	2	RA	6/28/1983	72	overcast	breezy	810	m	6/28/1983	32	cb	6	1
4	5	2	RA	6/28/1983	72	overcast	breezy	810	m	6/28/1983	32	cb	6	2
4	5	2	RA	6/28/1983	72	overcast	breezy	810	m	6/28/1983	37	vr	7	1
4	5	2	RA	6/28/1983	72	overcast	breezy	810	m	6/28/1983	37	vr	7	2
4	5	2	RA	6/28/1983	72	overcast	breezy	810	m	6/28/1983	37	vr	7	4
4	5	2	RA	6/28/1983	72	overcast	breezy	810	m	6/28/1983	37	vr	8	1
4	5	2	RA	6/28/1983	72	overcast	breezy	810	m	6/28/1983	37	vr	8	3
4	5	2	RA	6/28/1983	72	overcast	breezy	810	m	6/28/1983	43	ww	9	1
4	5	2	RA	6/28/1983	72	overcast	breezy	810	m	6/28/1983	43	ww	9	2
4	5	2	RA	6/28/1983	72	overcast	breezy	810	m	6/28/1983	51	ob	10	1
4	5	2	RA	6/28/1983	72	overcast	breezy	810	m	6/28/1983	51	ob	10	3
4	5	2	RA	6/28/1983	72	overcast	breezy	810	m	6/28/1983	51	ob	10	4
4	5	2	RA	6/28/1983	72	overcast	breezy	810	m	6/28/1983	51	ob	11	3
4	5	2	RA	6/28/1983	72	overcast	breezy	810	m	6/28/1983	51	ob	11	4
4	5	2	RA	6/28/1983	72	overcast	breezy	810	m	6/28/1983	51	ob	12	4
4	5	2	RA	6/28/1983	72	overcast	breezy	810	m	6/28/1983	54	ho	13	2
4	5	2	RA	6/28/1983	72	overcast	breezy	810	m	6/28/1983	54	ho	13	3
4	5	2	RA	6/28/1983	72	overcast	breezy	810	m	6/28/1983	54	ho	13	4
4	5	2	RA	6/28/1983	72	overcast	breezy	810	m	6/28/1983	59	cg	14	1
4	5	2	RA	6/28/1983	72	overcast	breezy	810	m	6/28/1983	60	bh	15	2
4	5	2	RA	6/28/1983	72	overcast	breezy	810	m	6/28/1983	60	bh	15	3
4	5	2	RA	6/28/1983	72	overcast	breezy	810	m	6/28/1983	66	rs	16	1
4	5	2	RA	6/28/1983	72	overcast	breezy	810	m	6/28/1983	66	rs	16	2
4	5	2	RA	6/28/1983	72	overcast	breezy	810	m	6/28/1983	66	rs	16	3
4	5	2	RA	6/28/1983	72	overcast	breezy	810	m	6/28/1983	66	rs	16	4
4	5	2	RA	6/28/1983	72	overcast	breezy	810	m	6/28/1983	66	rs	17	2
4	5	2	RA	6/28/1983	72	overcast	breezy	810	m	6/28/1983	66	rs	17	4
4	5	2	RA	6/28/1983	72	overcast	breezy	810	m	6/28/1983	66	rs	18	4
4	5	3	RA	5/23/1983					l	5/23/1983	11	cf	1
4	5	3	RA	5/23/1983					l	5/23/1983	21	bj	2
4	5	3	RA	5/23/1983					l	5/23/1983	21	bj	3
4	5	3	RA	5/23/1983					l	5/23/1983	22	cc	4
4	5	3	RA	5/23/1983					l	5/23/1983	22	cc	5
4	5	3	RA	5/23/1983					l	5/23/1983	22	cc	6
4	5	3	RA	5/23/1983					l	5/23/1983	24	tt	7
4	5	3	RA	5/23/1983					l	5/23/1983	24	tt	8
4	5	3	RA	5/23/1983					l	5/23/1983	28	hw	9
4	5	3	RA	5/23/1983					l	5/23/1983	32	cb	10
4	5	3	RA	5/23/1983					l	5/23/1983	35	wt	11
4	5	3	RA	5/23/1983					l	5/23/1983	37	vr	12
4	5	3	RA	5/23/1983					l	5/23/1983	37	vr	13
4	5	3	RA	5/23/1983					l	5/23/1983	43	ww	14
4	5	3	RA	5/23/1983					l	5/23/1983	51	ob	15
4	5	3	RA	5/23/1983					l	5/23/1983	51	ob	16
4	5	3	RA	5/23/1983					l	5/23/1983	54	ho	17
4	5	3	RA	5/23/1983					l	5/23/1983	54	ho	18
4	5	3	RA	5/23/1983					l	5/23/1983	59	cg	19
4	5	3	RA	5/23/1983					l	5/23/1983	60	bh	20
4	5	3	RA	5/23/1983					l	5/23/1983	61	sc	21
4	5	3	RA	5/23/1983					l	5/23/1983	62	cd	22
4	5	3	RA	5/23/1983					l	5/23/1983	66	rs	23
4	5	3	RA	5/23/1983					l	5/23/1983	66	rs	24
5	6	1	RA	6/20/1983	69	partly cloudy	calm	640	e	6/20/1983	5	bf	1	1
5	6	1	RA	6/20/1983	69	partly cloudy	calm	640	e	6/20/1983	5	bf	1	2
5	6	1	RA	6/20/1983	69	partly cloudy	calm	640	e	6/20/1983	5	bf	1	4
5	6	1	RA	6/20/1983	69	partly cloudy	calm	640	e	6/20/1983	5	bf	2	3
5	6	1	RA	6/20/1983	69	partly cloudy	calm	640	e	6/20/1983	6	md	3	1
5	6	1	RA	6/20/1983	69	partly cloudy	calm	640	e	6/20/1983	6	md	3	2
5	6	1	RA	6/20/1983	69	partly cloudy	calm	640	e	6/20/1983	6	md	3	3
5	6	1	RA	6/20/1983	69	partly cloudy	calm	640	e	6/20/1983	6	md	3	4
5	6	1	RA	6/20/1983	69	partly cloudy	calm	640	e	6/20/1983	7	yc	4	3
5	6	1	RA	6/20/1983	69	partly cloudy	calm	640	e	6/20/1983	7	yc	4	4
5	6	1	RA	6/20/1983	69	partly cloudy	calm	640	e	6/20/1983	8	bb	5	3
5	6	1	RA	6/20/1983	69	partly cloudy	calm	640	e	6/20/1983	11	cf	6	2
5	6	1	RA	6/20/1983	69	partly cloudy	calm	640	e	6/20/1983	15	dn	7	3
5	6	1	RA	6/20/1983	69	partly cloudy	calm	640	e	6/20/1983	21	bj	8	1
5	6	1	RA	6/20/1983	69	partly cloudy	calm	640	e	6/20/1983	21	bj	9	3
5	6	1	RA	6/20/1983	69	partly cloudy	calm	640	e	6/20/1983	23	bc	10	1
5	6	1	RA	6/20/1983	69	partly cloudy	calm	640	e	6/20/1983	23	bc	10	2
5	6	1	RA	6/20/1983	69	partly cloudy	calm	640	e	6/20/1983	23	bc	10	3
5	6	1	RA	6/20/1983	69	partly cloudy	calm	640	e	6/20/1983	23	bc	10	4
5	6	1	RA	6/20/1983	69	partly cloudy	calm	640	e	6/20/1983	23	bc	11	1
5	6	1	RA	6/20/1983	69	partly cloudy	calm	640	e	6/20/1983	23	bc	11	4
5	6	1	RA	6/20/1983	69	partly cloudy	calm	640	e	6/20/1983	24	tt	12	4
5	6	1	RA	6/20/1983	69	partly cloudy	calm	640	e	6/20/1983	24	tt	13	2
5	6	1	RA	6/20/1983	69	partly cloudy	calm	640	e	6/20/1983	24	tt	13	3
5	6	1	RA	6/20/1983	69	partly cloudy	calm	640	e	6/20/1983	24	tt	14	1
5	6	1	RA	6/20/1983	69	partly cloudy	calm	640	e	6/20/1983	24	tt	14	4
5	6	1	RA	6/20/1983	69	partly cloudy	calm	640	e	6/20/1983	25	wn	15	2
5	6	1	RA	6/20/1983	69	partly cloudy	calm	640	e	6/20/1983	25	wn	15	3
5	6	1	RA	6/20/1983	69	partly cloudy	calm	640	e	6/20/1983	32	cb	16	1
5	6	1	RA	6/20/1983	69	partly cloudy	calm	640	e	6/20/1983	34	rb	17	4
5	6	1	RA	6/20/1983	69	partly cloudy	calm	640	e	6/20/1983	37	vr	18	1
5	6	1	RA	6/20/1983	69	partly cloudy	calm	640	e	6/20/1983	43	ww	19	1
5	6	1	RA	6/20/1983	69	partly cloudy	calm	640	e	6/20/1983	43	ww	19	2
5	6	1	RA	6/20/1983	69	partly cloudy	calm	640	e	6/20/1983	51	ob	20	1
5	6	1	RA	6/20/1983	69	partly cloudy	calm	640	e	6/20/1983	51	ob	20	3
5	6	1	RA	6/20/1983	69	partly cloudy	calm	640	e	6/20/1983	51	ob	20	4
5	6	1	RA	6/20/1983	69	partly cloudy	calm	640	e	6/20/1983	51	ob	21	1
5	6	1	RA	6/20/1983	69	partly cloudy	calm	640	e	6/20/1983	51	ob	21	2
5	6	1	RA	6/20/1983	69	partly cloudy	calm	640	e	6/20/1983	51	ob	21	3
5	6	1	RA	6/20/1983	69	partly cloudy	calm	640	e	6/20/1983	51	ob	22	4
5	6	1	RA	6/20/1983	69	partly cloudy	calm	640	e	6/20/1983	53	cy	23	1
5	6	1	RA	6/20/1983	69	partly cloudy	calm	640	e	6/20/1983	53	cy	23	3
5	6	1	RA	6/20/1983	69	partly cloudy	calm	640	e	6/20/1983	58	no	24	1
5	6	1	RA	6/20/1983	69	partly cloudy	calm	640	e	6/20/1983	58	no	24	3
5	6	1	RA	6/20/1983	69	partly cloudy	calm	640	e	6/20/1983	61	sc	25	3
5	6	1	RA	6/20/1983	69	partly cloudy	calm	640	e	6/20/1983	66	rs	26	1
5	6	1	RA	6/20/1983	69	partly cloudy	calm	640	e	6/20/1983	66	rs	26	2
5	6	1	RA	6/20/1983	69	partly cloudy	calm	640	e	6/20/1983	66	rs	26	3
5	6	1	RA	6/20/1983	69	partly cloudy	calm	640	e	6/20/1983	66	rs	26	4
5	6	1	RA	6/20/1983	69	partly cloudy	calm	640	e	6/20/1983	66	rs	27	1
5	6	1	RA	6/20/1983	69	partly cloudy	calm	640	e	6/20/1983	66	rs	27	2
5	6	1	RA	6/20/1983	69	partly cloudy	calm	640	e	6/20/1983	66	rs	27	4
5	6	2	MJ	5/31/1983	62	foggy		815	m	5/31/1983	6	md	1	1
5	6	2	MJ	5/31/1983	62	foggy		815	m	5/31/1983	6	md	1	4
5	6	2	MJ	5/31/1983	62	foggy		815	m	5/31/1983	7	yc	2	2
5	6	2	MJ	5/31/1983	62	foggy		815	m	5/31/1983	7	yc	2	3
5	6	2	MJ	5/31/1983	62	foggy		815	m	5/31/1983	7	yc	3	3
5	6	2	MJ	5/31/1983	62	foggy		815	m	5/31/1983	14	hr	4	4
5	6	2	MJ	5/31/1983	62	foggy		815	m	5/31/1983	19	af	5	1
5	6	2	MJ	5/31/1983	62	foggy		815	m	5/31/1983	19	af	5	2
5	6	2	MJ	5/31/1983	62	foggy		815	m	5/31/1983	19	af	5	4
5	6	2	MJ	5/31/1983	62	foggy		815	m	5/31/1983	21	bj	6	3
5	6	2	MJ	5/31/1983	62	foggy		815	m	5/31/1983	24	tt	7	1
5	6	2	MJ	5/31/1983	62	foggy		815	m	5/31/1983	24	tt	7	2
5	6	2	MJ	5/31/1983	62	foggy		815	m	5/31/1983	24	tt	7	3
5	6	2	MJ	5/31/1983	62	foggy		815	m	5/31/1983	24	tt	7	4
5	6	2	MJ	5/31/1983	62	foggy		815	m	5/31/1983	24	tt	8	2
5	6	2	MJ	5/31/1983	62	foggy		815	m	5/31/1983	24	tt	8	3
5	6	2	MJ	5/31/1983	62	foggy		815	m	5/31/1983	24	tt	8	4
5	6	2	MJ	5/31/1983	62	foggy		815	m	5/31/1983	35	wt	9	2
5	6	2	MJ	5/31/1983	62	foggy		815	m	5/31/1983	37	vr	10	4
5	6	2	MJ	5/31/1983	62	foggy		815	m	5/31/1983	43	ww	11	3
5	6	2	MJ	5/31/1983	62	foggy		815	m	5/31/1983	51	ob	12	1
5	6	2	MJ	5/31/1983	62	foggy		815	m	5/31/1983	51	ob	12	2
5	6	2	MJ	5/31/1983	62	foggy		815	m	5/31/1983	51	ob	12	3
5	6	2	MJ	5/31/1983	62	foggy		815	m	5/31/1983	51	ob	12	4
5	6	2	MJ	5/31/1983	62	foggy		815	m	5/31/1983	51	ob	13	1
5	6	2	MJ	5/31/1983	62	foggy		815	m	5/31/1983	53	cy	14	1
5	6	2	MJ	5/31/1983	62	foggy		815	m	5/31/1983	53	cy	14	2
5	6	2	MJ	5/31/1983	62	foggy		815	m	5/31/1983	58	no	15	3
5	6	2	MJ	5/31/1983	62	foggy		815	m	5/31/1983	60	bh	16	4
5	6	2	MJ	5/31/1983	62	foggy		815	m	5/31/1983	61	sc	17	1
5	6	2	MJ	5/31/1983	62	foggy		815	m	5/31/1983	61	sc	17	2
5	6	2	MJ	5/31/1983	62	foggy		815	m	5/31/1983	61	sc	17	3
5	6	2	MJ	5/31/1983	62	foggy		815	m	5/31/1983	66	rs	18	2
5	6	2	MJ	5/31/1983	62	foggy		815	m	5/31/1983	66	rs	18	3
5	6	2	MJ	5/31/1983	62	foggy		815	m	5/31/1983	66	rs	19	3
5	6	2	MJ	5/31/1983	62	foggy		815	m	5/31/1983	66	rs	19	4
5	6	2	MJ	5/31/1983	62	foggy		815	m	5/31/1983	66	rs	20	1
5	6	3	MJ	7/2/1983	75	overcast		845	l	7/2/1983	5	bf	1	4
5	6	3	MJ	7/2/1983	75	overcast		845	l	7/2/1983	8	bb	2	1
5	6	3	MJ	7/2/1983	75	overcast		845	l	7/2/1983	15	dn	3	1
5	6	3	MJ	7/2/1983	75	overcast		845	l	7/2/1983	15	dn	3	4
5	6	3	MJ	7/2/1983	75	overcast		845	l	7/2/1983	20	wp	4	2
5	6	3	MJ	7/2/1983	75	overcast		845	l	7/2/1983	20	wp	4	4
5	6	3	MJ	7/2/1983	75	overcast		845	l	7/2/1983	21	bj	5	3
5	6	3	MJ	7/2/1983	75	overcast		845	l	7/2/1983	23	bc	6	1
5	6	3	MJ	7/2/1983	75	overcast		845	l	7/2/1983	23	bc	6	2
5	6	3	MJ	7/2/1983	75	overcast		845	l	7/2/1983	35	wt	7	1
5	6	3	MJ	7/2/1983	75	overcast		845	l	7/2/1983	35	wt	7	4
5	6	3	MJ	7/2/1983	75	overcast		845	l	7/2/1983	35	wt	8	1
5	6	3	MJ	7/2/1983	75	overcast		845	l	7/2/1983	35	wt	8	2
5	6	3	MJ	7/2/1983	75	overcast		845	l	7/2/1983	35	wt	8	3
5	6	3	MJ	7/2/1983	75	overcast		845	l	7/2/1983	35	wt	8	4
5	6	3	MJ	7/2/1983	75	overcast		845	l	7/2/1983	37	vr	9	2
5	6	3	MJ	7/2/1983	75	overcast		845	l	7/2/1983	37	vr	9	3
5	6	3	MJ	7/2/1983	75	overcast		845	l	7/2/1983	37	vr	9	4
5	6	3	MJ	7/2/1983	75	overcast		845	l	7/2/1983	37	vr	10	1
5	6	3	MJ	7/2/1983	75	overcast		845	l	7/2/1983	37	vr	10	2
5	6	3	MJ	7/2/1983	75	overcast		845	l	7/2/1983	37	vr	10	3
5	6	3	MJ	7/2/1983	75	overcast		845	l	7/2/1983	37	vr	10	4
5	6	3	MJ	7/2/1983	75	overcast		845	l	7/2/1983	42	rv	11	3
5	6	3	MJ	7/2/1983	75	overcast		845	l	7/2/1983	42	rv	12	3
5	6	3	MJ	7/2/1983	75	overcast		845	l	7/2/1983	43	ww	13	2
5	6	3	MJ	7/2/1983	75	overcast		845	l	7/2/1983	43	ww	14	1
5	6	3	MJ	7/2/1983	75	overcast		845	l	7/2/1983	43	ww	14	2
5	6	3	MJ	7/2/1983	75	overcast		845	l	7/2/1983	43	ww	14	4
5	6	3	MJ	7/2/1983	75	overcast		845	l	7/2/1983	44	we	15	4
5	6	3	MJ	7/2/1983	75	overcast		845	l	7/2/1983	51	ob	16	1
5	6	3	MJ	7/2/1983	75	overcast		845	l	7/2/1983	51	ob	16	3
5	6	3	MJ	7/2/1983	75	overcast		845	l	7/2/1983	51	ob	16	4
5	6	3	MJ	7/2/1983	75	overcast		845	l	7/2/1983	53	cy	17	3
5	6	3	MJ	7/2/1983	75	overcast		845	l	7/2/1983	53	cy	17	4
5	6	3	MJ	7/2/1983	75	overcast		845	l	7/2/1983	53	cy	18	1
5	6	3	MJ	7/2/1983	75	overcast		845	l	7/2/1983	53	cy	18	3
5	6	3	MJ	7/2/1983	75	overcast		845	l	7/2/1983	60	bh	19	1
5	6	3	MJ	7/2/1983	75	overcast		845	l	7/2/1983	60	bh	19	3
5	6	3	MJ	7/2/1983	75	overcast		845	l	7/2/1983	60	bh	19	4
5	6	3	MJ	7/2/1983	75	overcast		845	l	7/2/1983	66	rs	20	1
5	6	3	MJ	7/2/1983	75	overcast		845	l	7/2/1983	66	rs	20	2
5	6	3	MJ	7/2/1983	75	overcast		845	l	7/2/1983	66	rs	21	2
5	6	3	MJ	7/2/1983	75	overcast		845	l	7/2/1983	66	rs	22	2
5	6	3	MJ	7/2/1983	75	overcast		845	l	7/2/1983	66	rs	22	3
5	6	3	MJ	7/2/1983	75	overcast		845	l	7/2/1983	66	rs	22	4
5	6	3	MJ	7/2/1983	75	overcast		845	l	7/2/1983	66	rs	23	1
5	6	3	MJ	7/2/1983	75	overcast		845	l	7/2/1983	66	rs	23	2
5	6	3	MJ	7/2/1983	75	overcast		845	l	7/2/1983	66	rs	23	4
5	7	1	RA	6/20/1983	69	partly cloudy		600	e	6/20/1983	6	md	1	2
5	7	1	RA	6/20/1983	69	partly cloudy		600	e	6/20/1983	6	md	1	3
5	7	1	RA	6/20/1983	69	partly cloudy		600	e	6/20/1983	7	yc	2	1
5	7	1	RA	6/20/1983	69	partly cloudy		600	e	6/20/1983	7	yc	3	1
5	7	1	RA	6/20/1983	69	partly cloudy		600	e	6/20/1983	7	yc	3	2
5	7	1	RA	6/20/1983	69	partly cloudy		600	e	6/20/1983	7	yc	3	4
5	7	1	RA	6/20/1983	69	partly cloudy		600	e	6/20/1983	17	gc	4	1
5	7	1	RA	6/20/1983	69	partly cloudy		600	e	6/20/1983	17	gc	4	3
5	7	1	RA	6/20/1983	69	partly cloudy		600	e	6/20/1983	17	gc	4	4
5	7	1	RA	6/20/1983	69	partly cloudy		600	e	6/20/1983	17	gc	5	3
5	7	1	RA	6/20/1983	69	partly cloudy		600	e	6/20/1983	17	gc	5	4
5	7	1	RA	6/20/1983	69	partly cloudy		600	e	6/20/1983	22	cc	6	4
5	7	1	RA	6/20/1983	69	partly cloudy		600	e	6/20/1983	23	bc	7	1
5	7	1	RA	6/20/1983	69	partly cloudy		600	e	6/20/1983	24	tt	8	1
5	7	1	RA	6/20/1983	69	partly cloudy		600	e	6/20/1983	24	tt	9	1
5	7	1	RA	6/20/1983	69	partly cloudy		600	e	6/20/1983	24	tt	9	2
5	7	1	RA	6/20/1983	69	partly cloudy		600	e	6/20/1983	24	tt	9	3
5	7	1	RA	6/20/1983	69	partly cloudy		600	e	6/20/1983	24	tt	9	4
5	7	1	RA	6/20/1983	69	partly cloudy		600	e	6/20/1983	34	rb	10	2
5	7	1	RA	6/20/1983	69	partly cloudy		600	e	6/20/1983	34	rb	10	4
5	7	1	RA	6/20/1983	69	partly cloudy		600	e	6/20/1983	35	wt	11	1
5	7	1	RA	6/20/1983	69	partly cloudy		600	e	6/20/1983	35	wt	12	1
5	7	1	RA	6/20/1983	69	partly cloudy		600	e	6/20/1983	35	wt	12	2
5	7	1	RA	6/20/1983	69	partly cloudy		600	e	6/20/1983	35	wt	12	3
5	7	1	RA	6/20/1983	69	partly cloudy		600	e	6/20/1983	35	wt	12	4
5	7	1	RA	6/20/1983	69	partly cloudy		600	e	6/20/1983	37	vr	13	1
5	7	1	RA	6/20/1983	69	partly cloudy		600	e	6/20/1983	37	vr	13	3
5	7	1	RA	6/20/1983	69	partly cloudy		600	e	6/20/1983	37	vr	14	2
5	7	1	RA	6/20/1983	69	partly cloudy		600	e	6/20/1983	43	ww	15	1
5	7	1	RA	6/20/1983	69	partly cloudy		600	e	6/20/1983	43	ww	15	2
5	7	1	RA	6/20/1983	69	partly cloudy		600	e	6/20/1983	43	ww	15	3
5	7	1	RA	6/20/1983	69	partly cloudy		600	e	6/20/1983	43	ww	15	4
5	7	1	RA	6/20/1983	69	partly cloudy		600	e	6/20/1983	51	ob	16	2
5	7	1	RA	6/20/1983	69	partly cloudy		600	e	6/20/1983	51	ob	16	3
5	7	1	RA	6/20/1983	69	partly cloudy		600	e	6/20/1983	51	ob	16	4
5	7	1	RA	6/20/1983	69	partly cloudy		600	e	6/20/1983	53	cy	17	1
5	7	1	RA	6/20/1983	69	partly cloudy		600	e	6/20/1983	53	cy	17	2
5	7	1	RA	6/20/1983	69	partly cloudy		600	e	6/20/1983	53	cy	17	3
5	7	1	RA	6/20/1983	69	partly cloudy		600	e	6/20/1983	53	cy	17	4
5	7	1	RA	6/20/1983	69	partly cloudy		600	e	6/20/1983	53	cy	18	1
5	7	1	RA	6/20/1983	69	partly cloudy		600	e	6/20/1983	53	cy	18	2
5	7	1	RA	6/20/1983	69	partly cloudy		600	e	6/20/1983	53	cy	18	3
5	7	1	RA	6/20/1983	69	partly cloudy		600	e	6/20/1983	53	cy	18	4
5	7	1	RA	6/20/1983	69	partly cloudy		600	e	6/20/1983	53	cy	19	2
5	7	1	RA	6/20/1983	69	partly cloudy		600	e	6/20/1983	58	no	20	3
5	7	1	RA	6/20/1983	69	partly cloudy		600	e	6/20/1983	62	cd	21	2
5	7	1	RA	6/20/1983	69	partly cloudy		600	e	6/20/1983	62	cd	21	4
5	7	1	RA	6/20/1983	69	partly cloudy		600	e	6/20/1983	62	cd	22	1
5	7	1	RA	6/20/1983	69	partly cloudy		600	e	6/20/1983	66	rs	23	2
5	7	1	RA	6/20/1983	69	partly cloudy		600	e	6/20/1983	66	rs	24	1
5	7	1	RA	6/20/1983	69	partly cloudy		600	e	6/20/1983	66	rs	24	3
5	7	1	RA	6/20/1983	69	partly cloudy		600	e	6/20/1983	66	rs	24	4
5	7	2	RA	5/31/1983	70	foggy		825	l	5/31/1983	6	md	1	2
5	7	2	RA	5/31/1983	70	foggy		825	l	5/31/1983	6	md	1	3
5	7	2	RA	5/31/1983	70	foggy		825	l	5/31/1983	7	yc	2	3
5	7	2	RA	5/31/1983	70	foggy		825	l	5/31/1983	17	gc	3	1
5	7	2	RA	5/31/1983	70	foggy		825	l	5/31/1983	21	bj	4	4
5	7	2	RA	5/31/1983	70	foggy		825	l	5/31/1983	23	bc	5	3
5	7	2	RA	5/31/1983	70	foggy		825	l	5/31/1983	24	tt	6	4
5	7	2	RA	5/31/1983	70	foggy		825	l	5/31/1983	24	tt	7	1
5	7	2	RA	5/31/1983	70	foggy		825	l	5/31/1983	24	tt	7	2
5	7	2	RA	5/31/1983	70	foggy		825	l	5/31/1983	24	tt	8	1
5	7	2	RA	5/31/1983	70	foggy		825	l	5/31/1983	24	tt	8	2
5	7	2	RA	5/31/1983	70	foggy		825	l	5/31/1983	32	cb	9	2
5	7	2	RA	5/31/1983	70	foggy		825	l	5/31/1983	32	cb	9	3
5	7	2	RA	5/31/1983	70	foggy		825	l	5/31/1983	32	cb	9	4
5	7	2	RA	5/31/1983	70	foggy		825	l	5/31/1983	35	wt	10	1
5	7	2	RA	5/31/1983	70	foggy		825	l	5/31/1983	35	wt	10	2
5	7	2	RA	5/31/1983	70	foggy		825	l	5/31/1983	35	wt	10	3
5	7	2	RA	5/31/1983	70	foggy		825	l	5/31/1983	35	wt	11	1
5	7	2	RA	5/31/1983	70	foggy		825	l	5/31/1983	35	wt	11	2
5	7	2	RA	5/31/1983	70	foggy		825	l	5/31/1983	35	wt	11	3
5	7	2	RA	5/31/1983	70	foggy		825	l	5/31/1983	35	wt	11	4
5	7	2	RA	5/31/1983	70	foggy		825	l	5/31/1983	35	wt	12	1
5	7	2	RA	5/31/1983	70	foggy		825	l	5/31/1983	35	wt	12	3
5	7	2	RA	5/31/1983	70	foggy		825	l	5/31/1983	37	vr	13	1
5	7	2	RA	5/31/1983	70	foggy		825	l	5/31/1983	37	vr	13	3
5	7	2	RA	5/31/1983	70	foggy		825	l	5/31/1983	37	vr	13	4
5	7	2	RA	5/31/1983	70	foggy		825	l	5/31/1983	37	vr	14	1
5	7	2	RA	5/31/1983	70	foggy		825	l	5/31/1983	37	vr	14	2
5	7	2	RA	5/31/1983	70	foggy		825	l	5/31/1983	37	vr	14	3
5	7	2	RA	5/31/1983	70	foggy		825	l	5/31/1983	37	vr	14	4
5	7	2	RA	5/31/1983	70	foggy		825	l	5/31/1983	42	rv	15	2
5	7	2	RA	5/31/1983	70	foggy		825	l	5/31/1983	43	ww	16	3
5	7	2	RA	5/31/1983	70	foggy		825	l	5/31/1983	51	ob	17	3
5	7	2	RA	5/31/1983	70	foggy		825	l	5/31/1983	51	ob	17	4
5	7	2	RA	5/31/1983	70	foggy		825	l	5/31/1983	53	cy	18	1
5	7	2	RA	5/31/1983	70	foggy		825	l	5/31/1983	53	cy	18	4
5	7	2	RA	5/31/1983	70	foggy		825	l	5/31/1983	53	cy	19	1
5	7	2	RA	5/31/1983	70	foggy		825	l	5/31/1983	53	cy	19	2
5	7	2	RA	5/31/1983	70	foggy		825	l	5/31/1983	53	cy	20	1
5	7	2	RA	5/31/1983	70	foggy		825	l	5/31/1983	53	cy	20	2
5	7	2	RA	5/31/1983	70	foggy		825	l	5/31/1983	62	cd	21	4
5	7	2	RA	5/31/1983	70	foggy		825	l	5/31/1983	66	rs	22	1
5	7	2	RA	5/31/1983	70	foggy		825	l	5/31/1983	66	rs	22	2
5	7	2	RA	5/31/1983	70	foggy		825	l	5/31/1983	66	rs	22	3
5	7	2	RA	5/31/1983	70	foggy		825	l	5/31/1983	66	rs	22	4
5	7	2	RA	5/31/1983	70	foggy		825	l	5/31/1983	66	rs	23	2
5	7	2	RA	5/31/1983	70	foggy		825	l	5/31/1983	66	rs	23	3
5	7	2	RA	5/31/1983	70	foggy		825	l	5/31/1983	66	rs	23	4
5	7	3	MJ	7/2/1983	70	overcast		803	m	7/2/1983	6	md	1	3
5	7	3	MJ	7/2/1983	70	overcast		803	m	7/2/1983	6	md	1	4
5	7	3	MJ	7/2/1983	70	overcast		803	m	7/2/1983	17	gc	2	1
5	7	3	MJ	7/2/1983	70	overcast		803	m	7/2/1983	21	bj	3	3
5	7	3	MJ	7/2/1983	70	overcast		803	m	7/2/1983	21	bj	4	3
5	7	3	MJ	7/2/1983	70	overcast		803	m	7/2/1983	22	cc	5	3
5	7	3	MJ	7/2/1983	70	overcast		803	m	7/2/1983	23	bc	6	1
5	7	3	MJ	7/2/1983	70	overcast		803	m	7/2/1983	23	bc	6	2
5	7	3	MJ	7/2/1983	70	overcast		803	m	7/2/1983	24	tt	7	4
5	7	3	MJ	7/2/1983	70	overcast		803	m	7/2/1983	24	tt	8	4
5	7	3	MJ	7/2/1983	70	overcast		803	m	7/2/1983	32	cb	9	1
5	7	3	MJ	7/2/1983	70	overcast		803	m	7/2/1983	32	cb	9	2
5	7	3	MJ	7/2/1983	70	overcast		803	m	7/2/1983	32	cb	9	3
5	7	3	MJ	7/2/1983	70	overcast		803	m	7/2/1983	43	ww	10	1
5	7	3	MJ	7/2/1983	70	overcast		803	m	7/2/1983	43	ww	11	1
5	7	3	MJ	7/2/1983	70	overcast		803	m	7/2/1983	51	ob	12	1
5	7	3	MJ	7/2/1983	70	overcast		803	m	7/2/1983	51	ob	12	4
5	7	3	MJ	7/2/1983	70	overcast		803	m	7/2/1983	53	cy	13	1
5	7	3	MJ	7/2/1983	70	overcast		803	m	7/2/1983	53	cy	13	2
5	7	3	MJ	7/2/1983	70	overcast		803	m	7/2/1983	53	cy	13	3
5	7	3	MJ	7/2/1983	70	overcast		803	m	7/2/1983	53	cy	13	4
5	7	3	MJ	7/2/1983	70	overcast		803	m	7/2/1983	53	cy	14	4
5	7	3	MJ	7/2/1983	70	overcast		803	m	7/2/1983	53	cy	15	4
5	7	3	MJ	7/2/1983	70	overcast		803	m	7/2/1983	55	ca	16	1
5	7	3	MJ	7/2/1983	70	overcast		803	m	7/2/1983	55	ca	16	3
5	7	3	MJ	7/2/1983	70	overcast		803	m	7/2/1983	58	no	17	1
5	7	3	MJ	7/2/1983	70	overcast		803	m	7/2/1983	58	no	17	2
5	7	3	MJ	7/2/1983	70	overcast		803	m	7/2/1983	58	no	17	3
5	7	3	MJ	7/2/1983	70	overcast		803	m	7/2/1983	58	no	17	4
5	7	3	MJ	7/2/1983	70	overcast		803	m	7/2/1983	60	bh	18	2
5	7	3	MJ	7/2/1983	70	overcast		803	m	7/2/1983	60	bh	18	3
5	7	3	MJ	7/2/1983	70	overcast		803	m	7/2/1983	66	rs	19	1
5	7	3	MJ	7/2/1983	70	overcast		803	m	7/2/1983	66	rs	19	3
5	7	3	MJ	7/2/1983	70	overcast		803	m	7/2/1983	66	rs	19	4
5	7	3	MJ	7/2/1983	70	overcast		803	m	7/2/1983	66	rs	20	3
5	7	3	MJ	7/2/1983	70	overcast		803	m	7/2/1983	66	rs	20	4
5	8	1	MJ	6/20/1983	70	partly cloudy		615	e	6/20/1983	10	wh	1	1
5	8	1	MJ	6/20/1983	70	partly cloudy		615	e	6/20/1983	10	wh	1	2
5	8	1	MJ	6/20/1983	70	partly cloudy		615	e	6/20/1983	10	wh	1	3
5	8	1	MJ	6/20/1983	70	partly cloudy		615	e	6/20/1983	10	wh	1	4
5	8	1	MJ	6/20/1983	70	partly cloudy		615	e	6/20/1983	11	cf	2	3
5	8	1	MJ	6/20/1983	70	partly cloudy		615	e	6/20/1983	11	cf	2	4
5	8	1	MJ	6/20/1983	70	partly cloudy		615	e	6/20/1983	15	dn	3	2
5	8	1	MJ	6/20/1983	70	partly cloudy		615	e	6/20/1983	20	wp	4	1
5	8	1	MJ	6/20/1983	70	partly cloudy		615	e	6/20/1983	21	bj	5	1
5	8	1	MJ	6/20/1983	70	partly cloudy		615	e	6/20/1983	21	bj	5	2
5	8	1	MJ	6/20/1983	70	partly cloudy		615	e	6/20/1983	23	bc	6	3
5	8	1	MJ	6/20/1983	70	partly cloudy		615	e	6/20/1983	24	tt	7	4
5	8	1	MJ	6/20/1983	70	partly cloudy		615	e	6/20/1983	32	cb	8	2
5	8	1	MJ	6/20/1983	70	partly cloudy		615	e	6/20/1983	32	cb	8	4
5	8	1	MJ	6/20/1983	70	partly cloudy		615	e	6/20/1983	35	wt	9	1
5	8	1	MJ	6/20/1983	70	partly cloudy		615	e	6/20/1983	35	wt	9	2
5	8	1	MJ	6/20/1983	70	partly cloudy		615	e	6/20/1983	35	wt	9	4
5	8	1	MJ	6/20/1983	70	partly cloudy		615	e	6/20/1983	37	vr	10	2
5	8	1	MJ	6/20/1983	70	partly cloudy		615	e	6/20/1983	37	vr	10	3
5	8	1	MJ	6/20/1983	70	partly cloudy		615	e	6/20/1983	37	vr	11	1
5	8	1	MJ	6/20/1983	70	partly cloudy		615	e	6/20/1983	37	vr	11	3
5	8	1	MJ	6/20/1983	70	partly cloudy		615	e	6/20/1983	37	vr	12	1
5	8	1	MJ	6/20/1983	70	partly cloudy		615	e	6/20/1983	37	vr	12	3
5	8	1	MJ	6/20/1983	70	partly cloudy		615	e	6/20/1983	37	vr	12	4
5	8	1	MJ	6/20/1983	70	partly cloudy		615	e	6/20/1983	42	rv	13	1
5	8	1	MJ	6/20/1983	70	partly cloudy		615	e	6/20/1983	43	ww	14	3
5	8	1	MJ	6/20/1983	70	partly cloudy		615	e	6/20/1983	43	ww	15	3
5	8	1	MJ	6/20/1983	70	partly cloudy		615	e	6/20/1983	45	bw	16	2
5	8	1	MJ	6/20/1983	70	partly cloudy		615	e	6/20/1983	45	bw	16	3
5	8	1	MJ	6/20/1983	70	partly cloudy		615	e	6/20/1983	51	ob	17	1
5	8	1	MJ	6/20/1983	70	partly cloudy		615	e	6/20/1983	51	ob	17	4
5	8	1	MJ	6/20/1983	70	partly cloudy		615	e	6/20/1983	51	ob	18	2
5	8	1	MJ	6/20/1983	70	partly cloudy		615	e	6/20/1983	51	ob	18	3
5	8	1	MJ	6/20/1983	70	partly cloudy		615	e	6/20/1983	51	ob	18	4
5	8	1	MJ	6/20/1983	70	partly cloudy		615	e	6/20/1983	53	cy	19	1
5	8	1	MJ	6/20/1983	70	partly cloudy		615	e	6/20/1983	53	cy	19	2
5	8	1	MJ	6/20/1983	70	partly cloudy		615	e	6/20/1983	53	cy	19	3
5	8	1	MJ	6/20/1983	70	partly cloudy		615	e	6/20/1983	53	cy	19	4
5	8	1	MJ	6/20/1983	70	partly cloudy		615	e	6/20/1983	53	cy	20	2
5	8	1	MJ	6/20/1983	70	partly cloudy		615	e	6/20/1983	53	cy	20	3
5	8	1	MJ	6/20/1983	70	partly cloudy		615	e	6/20/1983	53	cy	20	4
5	8	1	MJ	6/20/1983	70	partly cloudy		615	e	6/20/1983	53	cy	21	1
5	8	1	MJ	6/20/1983	70	partly cloudy		615	e	6/20/1983	53	cy	21	4
5	8	1	MJ	6/20/1983	70	partly cloudy		615	e	6/20/1983	57	rw	22	4
5	8	1	MJ	6/20/1983	70	partly cloudy		615	e	6/20/1983	58	no	23	4
5	8	1	MJ	6/20/1983	70	partly cloudy		615	e	6/20/1983	61	sc	24	4
5	8	1	MJ	6/20/1983	70	partly cloudy		615	e	6/20/1983	62	cd	25	1
5	8	1	MJ	6/20/1983	70	partly cloudy		615	e	6/20/1983	62	cd	25	4
5	8	1	MJ	6/20/1983	70	partly cloudy		615	e	6/20/1983	63	gb	26	1
5	8	1	MJ	6/20/1983	70	partly cloudy		615	e	6/20/1983	63	gb	26	4
5	8	1	MJ	6/20/1983	70	partly cloudy		615	e	6/20/1983	66	rs	27	1
5	8	1	MJ	6/20/1983	70	partly cloudy		615	e	6/20/1983	66	rs	27	2
5	8	1	MJ	6/20/1983	70	partly cloudy		615	e	6/20/1983	66	rs	27	3
5	8	1	MJ	6/20/1983	70	partly cloudy		615	e	6/20/1983	66	rs	27	4
5	8	1	MJ	6/20/1983	70	partly cloudy		615	e	6/20/1983	66	rs	28	1
5	8	1	MJ	6/20/1983	70	partly cloudy		615	e	6/20/1983	66	rs	28	2
5	8	1	MJ	6/20/1983	70	partly cloudy		615	e	6/20/1983	66	rs	28	3
5	8	1	MJ	6/20/1983	70	partly cloudy		615	e	6/20/1983	66	rs	28	4
5	8	2	MJ	5/31/1983					m	5/31/1983	6	md	1
5	8	2	MJ	5/31/1983					m	5/31/1983	7	yc	2
5	8	2	MJ	5/31/1983					m	5/31/1983	13	rd	3
5	8	2	MJ	5/31/1983					m	5/31/1983	21	bj	4
5	8	2	MJ	5/31/1983					m	5/31/1983	22	cc	5
5	8	2	MJ	5/31/1983					m	5/31/1983	24	tt	6
5	8	2	MJ	5/31/1983					m	5/31/1983	25	wn	7
5	8	2	MJ	5/31/1983					m	5/31/1983	28	hw	8
5	8	2	MJ	5/31/1983					m	5/31/1983	32	cb	9
5	8	2	MJ	5/31/1983					m	5/31/1983	35	wt	10
5	8	2	MJ	5/31/1983					m	5/31/1983	37	vr	11
5	8	2	MJ	5/31/1983					m	5/31/1983	37	vr	12
5	8	2	MJ	5/31/1983					m	5/31/1983	42	rv	13
5	8	2	MJ	5/31/1983					m	5/31/1983	43	ww	14
5	8	2	MJ	5/31/1983					m	5/31/1983	43	ww	15
5	8	2	MJ	5/31/1983					m	5/31/1983	43	ww	16
5	8	2	MJ	5/31/1983					m	5/31/1983	46	yw	17
5	8	2	MJ	5/31/1983					m	5/31/1983	53	cy	18
5	8	2	MJ	5/31/1983					m	5/31/1983	53	cy	19
5	8	2	MJ	5/31/1983					m	5/31/1983	66	rs	20
5	8	2	MJ	5/31/1983					m	5/31/1983	66	rs	21
5	8	3	RA	7/2/1983	70	overcast	calm	908	l	7/2/1983	6	md	1	2
5	8	3	RA	7/2/1983	70	overcast	calm	908	l	7/2/1983	6	md	1	3
5	8	3	RA	7/2/1983	70	overcast	calm	908	l	7/2/1983	10	wh	2	1
5	8	3	RA	7/2/1983	70	overcast	calm	908	l	7/2/1983	10	wh	2	2
5	8	3	RA	7/2/1983	70	overcast	calm	908	l	7/2/1983	10	wh	2	3
5	8	3	RA	7/2/1983	70	overcast	calm	908	l	7/2/1983	10	wh	2	4
5	8	3	RA	7/2/1983	70	overcast	calm	908	l	7/2/1983	11	cf	3	3
5	8	3	RA	7/2/1983	70	overcast	calm	908	l	7/2/1983	11	cf	3	4
5	8	3	RA	7/2/1983	70	overcast	calm	908	l	7/2/1983	15	dn	4	1
5	8	3	RA	7/2/1983	70	overcast	calm	908	l	7/2/1983	15	dn	4	2
5	8	3	RA	7/2/1983	70	overcast	calm	908	l	7/2/1983	15	dn	4	4
5	8	3	RA	7/2/1983	70	overcast	calm	908	l	7/2/1983	20	wp	5	1
5	8	3	RA	7/2/1983	70	overcast	calm	908	l	7/2/1983	20	wp	5	2
5	8	3	RA	7/2/1983	70	overcast	calm	908	l	7/2/1983	20	wp	5	3
5	8	3	RA	7/2/1983	70	overcast	calm	908	l	7/2/1983	20	wp	5	4
5	8	3	RA	7/2/1983	70	overcast	calm	908	l	7/2/1983	21	bj	6	1
5	8	3	RA	7/2/1983	70	overcast	calm	908	l	7/2/1983	21	bj	6	2
5	8	3	RA	7/2/1983	70	overcast	calm	908	l	7/2/1983	21	bj	6	3
5	8	3	RA	7/2/1983	70	overcast	calm	908	l	7/2/1983	21	bj	6	4
5	8	3	RA	7/2/1983	70	overcast	calm	908	l	7/2/1983	22	cc	7	3
5	8	3	RA	7/2/1983	70	overcast	calm	908	l	7/2/1983	32	cb	8	1
5	8	3	RA	7/2/1983	70	overcast	calm	908	l	7/2/1983	32	cb	8	2
5	8	3	RA	7/2/1983	70	overcast	calm	908	l	7/2/1983	34	rb	9	4
5	8	3	RA	7/2/1983	70	overcast	calm	908	l	7/2/1983	37	vr	10	1
5	8	3	RA	7/2/1983	70	overcast	calm	908	l	7/2/1983	37	vr	10	2
5	8	3	RA	7/2/1983	70	overcast	calm	908	l	7/2/1983	37	vr	10	3
5	8	3	RA	7/2/1983	70	overcast	calm	908	l	7/2/1983	37	vr	10	4
5	8	3	RA	7/2/1983	70	overcast	calm	908	l	7/2/1983	37	vr	11	1
5	8	3	RA	7/2/1983	70	overcast	calm	908	l	7/2/1983	37	vr	11	2
5	8	3	RA	7/2/1983	70	overcast	calm	908	l	7/2/1983	37	vr	11	3
5	8	3	RA	7/2/1983	70	overcast	calm	908	l	7/2/1983	37	vr	12	2
5	8	3	RA	7/2/1983	70	overcast	calm	908	l	7/2/1983	43	ww	13	4
5	8	3	RA	7/2/1983	70	overcast	calm	908	l	7/2/1983	51	ob	14	1
5	8	3	RA	7/2/1983	70	overcast	calm	908	l	7/2/1983	51	ob	14	2
5	8	3	RA	7/2/1983	70	overcast	calm	908	l	7/2/1983	51	ob	14	3
5	8	3	RA	7/2/1983	70	overcast	calm	908	l	7/2/1983	51	ob	14	4
5	8	3	RA	7/2/1983	70	overcast	calm	908	l	7/2/1983	53	cy	15	1
5	8	3	RA	7/2/1983	70	overcast	calm	908	l	7/2/1983	53	cy	15	2
5	8	3	RA	7/2/1983	70	overcast	calm	908	l	7/2/1983	53	cy	15	4
5	8	3	RA	7/2/1983	70	overcast	calm	908	l	7/2/1983	53	cy	16	1
5	8	3	RA	7/2/1983	70	overcast	calm	908	l	7/2/1983	53	cy	16	2
5	8	3	RA	7/2/1983	70	overcast	calm	908	l	7/2/1983	53	cy	17	2
5	8	3	RA	7/2/1983	70	overcast	calm	908	l	7/2/1983	53	cy	17	3
5	8	3	RA	7/2/1983	70	overcast	calm	908	l	7/2/1983	53	cy	17	4
5	8	3	RA	7/2/1983	70	overcast	calm	908	l	7/2/1983	65	ag	18	3
5	8	3	RA	7/2/1983	70	overcast	calm	908	l	7/2/1983	65	ag	18	4
5	8	3	RA	7/2/1983	70	overcast	calm	908	l	7/2/1983	66	rs	19	1
5	8	3	RA	7/2/1983	70	overcast	calm	908	l	7/2/1983	66	rs	19	2
5	8	3	RA	7/2/1983	70	overcast	calm	908	l	7/2/1983	66	rs	19	3
5	8	3	RA	7/2/1983	70	overcast	calm	908	l	7/2/1983	66	rs	20	4
5	9	1	RA	6/20/1983	70	partly cloudy		540	e	6/20/1983	7	yc	1	1
5	9	1	RA	6/20/1983	70	partly cloudy		540	e	6/20/1983	8	bb	2	1
5	9	1	RA	6/20/1983	70	partly cloudy		540	e	6/20/1983	11	cf	3	2
5	9	1	RA	6/20/1983	70	partly cloudy		540	e	6/20/1983	11	cf	3	3
5	9	1	RA	6/20/1983	70	partly cloudy		540	e	6/20/1983	11	cf	3	4
5	9	1	RA	6/20/1983	70	partly cloudy		540	e	6/20/1983	11	cf	4	2
5	9	1	RA	6/20/1983	70	partly cloudy		540	e	6/20/1983	11	cf	4	3
5	9	1	RA	6/20/1983	70	partly cloudy		540	e	6/20/1983	14	hr	5	1
5	9	1	RA	6/20/1983	70	partly cloudy		540	e	6/20/1983	17	gc	6	1
5	9	1	RA	6/20/1983	70	partly cloudy		540	e	6/20/1983	17	gc	6	2
5	9	1	RA	6/20/1983	70	partly cloudy		540	e	6/20/1983	17	gc	6	3
5	9	1	RA	6/20/1983	70	partly cloudy		540	e	6/20/1983	17	gc	6	4
5	9	1	RA	6/20/1983	70	partly cloudy		540	e	6/20/1983	17	gc	7	3
5	9	1	RA	6/20/1983	70	partly cloudy		540	e	6/20/1983	17	gc	7	4
5	9	1	RA	6/20/1983	70	partly cloudy		540	e	6/20/1983	20	wp	8	1
5	9	1	RA	6/20/1983	70	partly cloudy		540	e	6/20/1983	20	wp	8	2
5	9	1	RA	6/20/1983	70	partly cloudy		540	e	6/20/1983	20	wp	8	3
5	9	1	RA	6/20/1983	70	partly cloudy		540	e	6/20/1983	20	wp	8	4
5	9	1	RA	6/20/1983	70	partly cloudy		540	e	6/20/1983	21	bj	9	4
5	9	1	RA	6/20/1983	70	partly cloudy		540	e	6/20/1983	23	bc	10	2
5	9	1	RA	6/20/1983	70	partly cloudy		540	e	6/20/1983	23	bc	11	4
5	9	1	RA	6/20/1983	70	partly cloudy		540	e	6/20/1983	24	tt	12	4
5	9	1	RA	6/20/1983	70	partly cloudy		540	e	6/20/1983	25	wn	13	1
5	9	1	RA	6/20/1983	70	partly cloudy		540	e	6/20/1983	25	wn	13	2
5	9	1	RA	6/20/1983	70	partly cloudy		540	e	6/20/1983	25	wn	13	3
5	9	1	RA	6/20/1983	70	partly cloudy		540	e	6/20/1983	35	wt	14	1
5	9	1	RA	6/20/1983	70	partly cloudy		540	e	6/20/1983	35	wt	14	2
5	9	1	RA	6/20/1983	70	partly cloudy		540	e	6/20/1983	37	vr	15	1
5	9	1	RA	6/20/1983	70	partly cloudy		540	e	6/20/1983	37	vr	15	2
5	9	1	RA	6/20/1983	70	partly cloudy		540	e	6/20/1983	37	vr	15	4
5	9	1	RA	6/20/1983	70	partly cloudy		540	e	6/20/1983	37	vr	16	1
5	9	1	RA	6/20/1983	70	partly cloudy		540	e	6/20/1983	37	vr	16	2
5	9	1	RA	6/20/1983	70	partly cloudy		540	e	6/20/1983	37	vr	16	3
5	9	1	RA	6/20/1983	70	partly cloudy		540	e	6/20/1983	37	vr	16	4
5	9	1	RA	6/20/1983	70	partly cloudy		540	e	6/20/1983	37	vr	17	1
5	9	1	RA	6/20/1983	70	partly cloudy		540	e	6/20/1983	37	vr	17	2
5	9	1	RA	6/20/1983	70	partly cloudy		540	e	6/20/1983	37	vr	17	3
5	9	1	RA	6/20/1983	70	partly cloudy		540	e	6/20/1983	43	ww	18	3
5	9	1	RA	6/20/1983	70	partly cloudy		540	e	6/20/1983	43	ww	18	4
5	9	1	RA	6/20/1983	70	partly cloudy		540	e	6/20/1983	45	bw	19	4
5	9	1	RA	6/20/1983	70	partly cloudy		540	e	6/20/1983	51	ob	20	1
5	9	1	RA	6/20/1983	70	partly cloudy		540	e	6/20/1983	51	ob	21	2
5	9	1	RA	6/20/1983	70	partly cloudy		540	e	6/20/1983	53	cy	22	2
5	9	1	RA	6/20/1983	70	partly cloudy		540	e	6/20/1983	53	cy	22	3
5	9	1	RA	6/20/1983	70	partly cloudy		540	e	6/20/1983	53	cy	22	4
5	9	1	RA	6/20/1983	70	partly cloudy		540	e	6/20/1983	53	cy	23	1
5	9	1	RA	6/20/1983	70	partly cloudy		540	e	6/20/1983	53	cy	23	2
5	9	1	RA	6/20/1983	70	partly cloudy		540	e	6/20/1983	53	cy	23	3
5	9	1	RA	6/20/1983	70	partly cloudy		540	e	6/20/1983	57	rw	24	3
5	9	1	RA	6/20/1983	70	partly cloudy		540	e	6/20/1983	61	sc	25	2
5	9	1	RA	6/20/1983	70	partly cloudy		540	e	6/20/1983	61	sc	25	4
5	9	1	RA	6/20/1983	70	partly cloudy		540	e	6/20/1983	61	sc	26	1
5	9	1	RA	6/20/1983	70	partly cloudy		540	e	6/20/1983	61	sc	26	2
5	9	1	RA	6/20/1983	70	partly cloudy		540	e	6/20/1983	63	gb	27	2
5	9	1	RA	6/20/1983	70	partly cloudy		540	e	6/20/1983	63	gb	27	3
5	9	1	RA	6/20/1983	70	partly cloudy		540	e	6/20/1983	63	gb	27	4
5	9	1	RA	6/20/1983	70	partly cloudy		540	e	6/20/1983	66	rs	28	1
5	9	1	RA	6/20/1983	70	partly cloudy		540	e	6/20/1983	66	rs	28	2
5	9	1	RA	6/20/1983	70	partly cloudy		540	e	6/20/1983	66	rs	28	3
5	9	1	RA	6/20/1983	70	partly cloudy		540	e	6/20/1983	66	rs	28	4
5	9	1	RA	6/20/1983	70	partly cloudy		540	e	6/20/1983	66	rs	29	2
5	9	1	RA	6/20/1983	70	partly cloudy		540	e	6/20/1983	66	rs	29	3
5	9	1	RA	6/20/1983	70	partly cloudy		540	e	6/20/1983	66	rs	29	4
5	9	1	RA	6/20/1983	70	partly cloudy		540	e	6/20/1983	66	rs	30	2
5	9	1	RA	6/20/1983	70	partly cloudy		540	e	6/20/1983	66	rs	30	3
5	9	1	RA	6/20/1983	70	partly cloudy		540	e	6/20/1983	66	rs	30	4
5	9	1	RA	6/20/1983	70	partly cloudy		540	e	6/20/1983	66	rs	31	2
5	9	1	RA	6/20/1983	70	partly cloudy		540	e	6/20/1983	66	rs	31	3
5	9	1	RA	6/20/1983	70	partly cloudy		540	e	6/20/1983	66	rs	31	4
5	9	2	RA	5/31/1983	60	overcast		710	m	5/31/1983	6	md	1	1
5	9	2	RA	5/31/1983	60	overcast		710	m	5/31/1983	6	md	1	2
5	9	2	RA	5/31/1983	60	overcast		710	m	5/31/1983	6	md	1	4
5	9	2	RA	5/31/1983	60	overcast		710	m	5/31/1983	7	yc	2	1
5	9	2	RA	5/31/1983	60	overcast		710	m	5/31/1983	7	yc	2	2
5	9	2	RA	5/31/1983	60	overcast		710	m	5/31/1983	17	gc	3	2
5	9	2	RA	5/31/1983	60	overcast		710	m	5/31/1983	20	wp	4	1
5	9	2	RA	5/31/1983	60	overcast		710	m	5/31/1983	20	wp	4	2
5	9	2	RA	5/31/1983	60	overcast		710	m	5/31/1983	20	wp	4	3
5	9	2	RA	5/31/1983	60	overcast		710	m	5/31/1983	20	wp	4	4
5	9	2	RA	5/31/1983	60	overcast		710	m	5/31/1983	21	bj	5	3
5	9	2	RA	5/31/1983	60	overcast		710	m	5/31/1983	21	bj	5	4
5	9	2	RA	5/31/1983	60	overcast		710	m	5/31/1983	21	bj	6	2
5	9	2	RA	5/31/1983	60	overcast		710	m	5/31/1983	21	bj	6	3
5	9	2	RA	5/31/1983	60	overcast		710	m	5/31/1983	21	bj	6	4
5	9	2	RA	5/31/1983	60	overcast		710	m	5/31/1983	22	cc	7	2
5	9	2	RA	5/31/1983	60	overcast		710	m	5/31/1983	23	bc	8	2
5	9	2	RA	5/31/1983	60	overcast		710	m	5/31/1983	24	tt	9	1
5	9	2	RA	5/31/1983	60	overcast		710	m	5/31/1983	24	tt	10	1
5	9	2	RA	5/31/1983	60	overcast		710	m	5/31/1983	24	tt	10	2
5	9	2	RA	5/31/1983	60	overcast		710	m	5/31/1983	24	tt	10	3
5	9	2	RA	5/31/1983	60	overcast		710	m	5/31/1983	35	wt	11	4
5	9	2	RA	5/31/1983	60	overcast		710	m	5/31/1983	35	wt	12	2
5	9	2	RA	5/31/1983	60	overcast		710	m	5/31/1983	35	wt	12	3
5	9	2	RA	5/31/1983	60	overcast		710	m	5/31/1983	37	vr	13	1
5	9	2	RA	5/31/1983	60	overcast		710	m	5/31/1983	37	vr	14	2
5	9	2	RA	5/31/1983	60	overcast		710	m	5/31/1983	43	ww	15	1
5	9	2	RA	5/31/1983	60	overcast		710	m	5/31/1983	43	ww	15	2
5	9	2	RA	5/31/1983	60	overcast		710	m	5/31/1983	43	ww	15	3
5	9	2	RA	5/31/1983	60	overcast		710	m	5/31/1983	43	ww	15	4
5	9	2	RA	5/31/1983	60	overcast		710	m	5/31/1983	45	bw	16	3
5	9	2	RA	5/31/1983	60	overcast		710	m	5/31/1983	45	bw	16	4
5	9	2	RA	5/31/1983	60	overcast		710	m	5/31/1983	51	ob	17	2
5	9	2	RA	5/31/1983	60	overcast		710	m	5/31/1983	51	ob	17	3
5	9	2	RA	5/31/1983	60	overcast		710	m	5/31/1983	51	ob	17	4
5	9	2	RA	5/31/1983	60	overcast		710	m	5/31/1983	51	ob	18	1
5	9	2	RA	5/31/1983	60	overcast		710	m	5/31/1983	51	ob	18	2
5	9	2	RA	5/31/1983	60	overcast		710	m	5/31/1983	58	no	19	2
5	9	2	RA	5/31/1983	60	overcast		710	m	5/31/1983	58	no	19	3
5	9	2	RA	5/31/1983	60	overcast		710	m	5/31/1983	58	no	19	4
5	9	2	RA	5/31/1983	60	overcast		710	m	5/31/1983	58	no	20	3
5	9	2	RA	5/31/1983	60	overcast		710	m	5/31/1983	58	no	20	4
5	9	2	RA	5/31/1983	60	overcast		710	m	5/31/1983	59	cg	21	3
5	9	2	RA	5/31/1983	60	overcast		710	m	5/31/1983	60	bh	22	1
5	9	2	RA	5/31/1983	60	overcast		710	m	5/31/1983	66	rs	23	1
5	9	2	RA	5/31/1983	60	overcast		710	m	5/31/1983	66	rs	24	3
5	9	2	RA	5/31/1983	60	overcast		710	m	5/31/1983	66	rs	24	4
5	9	2	RA	5/31/1983	60	overcast		710	m	5/31/1983	66	rs	25	2
5	9	2	RA	5/31/1983	60	overcast		710	m	5/31/1983	66	rs	25	4
5	9	3	RA	7/2/1983	70	overcast	calm	838	l	7/2/1983	6	md	1	1
5	9	3	RA	7/2/1983	70	overcast	calm	838	l	7/2/1983	11	cf	2	4
5	9	3	RA	7/2/1983	70	overcast	calm	838	l	7/2/1983	11	cf	3	4
5	9	3	RA	7/2/1983	70	overcast	calm	838	l	7/2/1983	17	gc	4	1
5	9	3	RA	7/2/1983	70	overcast	calm	838	l	7/2/1983	17	gc	4	2
5	9	3	RA	7/2/1983	70	overcast	calm	838	l	7/2/1983	22	cc	5	3
5	9	3	RA	7/2/1983	70	overcast	calm	838	l	7/2/1983	23	bc	6	2
5	9	3	RA	7/2/1983	70	overcast	calm	838	l	7/2/1983	25	wn	7	1
5	9	3	RA	7/2/1983	70	overcast	calm	838	l	7/2/1983	25	wn	7	3
5	9	3	RA	7/2/1983	70	overcast	calm	838	l	7/2/1983	25	wn	7	4
5	9	3	RA	7/2/1983	70	overcast	calm	838	l	7/2/1983	30	cw	8	2
5	9	3	RA	7/2/1983	70	overcast	calm	838	l	7/2/1983	30	cw	8	4
5	9	3	RA	7/2/1983	70	overcast	calm	838	l	7/2/1983	35	wt	9	1
5	9	3	RA	7/2/1983	70	overcast	calm	838	l	7/2/1983	35	wt	9	2
5	9	3	RA	7/2/1983	70	overcast	calm	838	l	7/2/1983	37	vr	10	1
5	9	3	RA	7/2/1983	70	overcast	calm	838	l	7/2/1983	37	vr	10	2
5	9	3	RA	7/2/1983	70	overcast	calm	838	l	7/2/1983	37	vr	10	3
5	9	3	RA	7/2/1983	70	overcast	calm	838	l	7/2/1983	37	vr	10	4
5	9	3	RA	7/2/1983	70	overcast	calm	838	l	7/2/1983	37	vr	11	1
5	9	3	RA	7/2/1983	70	overcast	calm	838	l	7/2/1983	37	vr	11	3
5	9	3	RA	7/2/1983	70	overcast	calm	838	l	7/2/1983	37	vr	11	4
5	9	3	RA	7/2/1983	70	overcast	calm	838	l	7/2/1983	37	vr	12	1
5	9	3	RA	7/2/1983	70	overcast	calm	838	l	7/2/1983	37	vr	12	4
5	9	3	RA	7/2/1983	70	overcast	calm	838	l	7/2/1983	51	ob	13	2
5	9	3	RA	7/2/1983	70	overcast	calm	838	l	7/2/1983	51	ob	13	3
5	9	3	RA	7/2/1983	70	overcast	calm	838	l	7/2/1983	51	ob	13	4
5	9	3	RA	7/2/1983	70	overcast	calm	838	l	7/2/1983	53	cy	14	2
5	9	3	RA	7/2/1983	70	overcast	calm	838	l	7/2/1983	53	cy	14	3
5	9	3	RA	7/2/1983	70	overcast	calm	838	l	7/2/1983	53	cy	14	4
5	9	3	RA	7/2/1983	70	overcast	calm	838	l	7/2/1983	53	cy	15	1
5	9	3	RA	7/2/1983	70	overcast	calm	838	l	7/2/1983	53	cy	15	2
5	9	3	RA	7/2/1983	70	overcast	calm	838	l	7/2/1983	53	cy	15	4
5	9	3	RA	7/2/1983	70	overcast	calm	838	l	7/2/1983	53	cy	16	2
5	9	3	RA	7/2/1983	70	overcast	calm	838	l	7/2/1983	53	cy	16	3
5	9	3	RA	7/2/1983	70	overcast	calm	838	l	7/2/1983	66	rs	17	1
5	9	3	RA	7/2/1983	70	overcast	calm	838	l	7/2/1983	66	rs	17	2
5	9	3	RA	7/2/1983	70	overcast	calm	838	l	7/2/1983	66	rs	17	4
5	9	3	RA	7/2/1983	70	overcast	calm	838	l	7/2/1983	66	rs	18	2
5	9	3	RA	7/2/1983	70	overcast	calm	838	l	7/2/1983	66	rs	18	3
6	10	1	MJ	6/16/1983	68	hazy		540	e	6/16/1983	7	yc	1	2
6	10	1	MJ	6/16/1983	68	hazy		540	e	6/16/1983	7	yc	1	3
6	10	1	MJ	6/16/1983	68	hazy		540	e	6/16/1983	7	yc	1	4
6	10	1	MJ	6/16/1983	68	hazy		540	e	6/16/1983	11	cf	2	1
6	10	1	MJ	6/16/1983	68	hazy		540	e	6/16/1983	11	cf	2	4
6	10	1	MJ	6/16/1983	68	hazy		540	e	6/16/1983	17	gc	3	1
6	10	1	MJ	6/16/1983	68	hazy		540	e	6/16/1983	17	gc	3	2
6	10	1	MJ	6/16/1983	68	hazy		540	e	6/16/1983	17	gc	3	3
6	10	1	MJ	6/16/1983	68	hazy		540	e	6/16/1983	17	gc	3	4
6	10	1	MJ	6/16/1983	68	hazy		540	e	6/16/1983	17	gc	4	1
6	10	1	MJ	6/16/1983	68	hazy		540	e	6/16/1983	17	gc	4	2
6	10	1	MJ	6/16/1983	68	hazy		540	e	6/16/1983	20	wp	5	4
6	10	1	MJ	6/16/1983	68	hazy		540	e	6/16/1983	20	wp	6	1
6	10	1	MJ	6/16/1983	68	hazy		540	e	6/16/1983	20	wp	6	2
6	10	1	MJ	6/16/1983	68	hazy		540	e	6/16/1983	20	wp	6	3
6	10	1	MJ	6/16/1983	68	hazy		540	e	6/16/1983	20	wp	6	4
6	10	1	MJ	6/16/1983	68	hazy		540	e	6/16/1983	23	bc	7	3
6	10	1	MJ	6/16/1983	68	hazy		540	e	6/16/1983	24	tt	8	1
6	10	1	MJ	6/16/1983	68	hazy		540	e	6/16/1983	24	tt	8	2
6	10	1	MJ	6/16/1983	68	hazy		540	e	6/16/1983	24	tt	8	3
6	10	1	MJ	6/16/1983	68	hazy		540	e	6/16/1983	24	tt	8	4
6	10	1	MJ	6/16/1983	68	hazy		540	e	6/16/1983	25	wn	9	1
6	10	1	MJ	6/16/1983	68	hazy		540	e	6/16/1983	32	cb	10	1
6	10	1	MJ	6/16/1983	68	hazy		540	e	6/16/1983	32	cb	10	2
6	10	1	MJ	6/16/1983	68	hazy		540	e	6/16/1983	37	vr	11	1
6	10	1	MJ	6/16/1983	68	hazy		540	e	6/16/1983	37	vr	11	2
6	10	1	MJ	6/16/1983	68	hazy		540	e	6/16/1983	37	vr	11	3
6	10	1	MJ	6/16/1983	68	hazy		540	e	6/16/1983	37	vr	11	4
6	10	1	MJ	6/16/1983	68	hazy		540	e	6/16/1983	37	vr	12	1
6	10	1	MJ	6/16/1983	68	hazy		540	e	6/16/1983	37	vr	12	4
6	10	1	MJ	6/16/1983	68	hazy		540	e	6/16/1983	51	ob	13	3
6	10	1	MJ	6/16/1983	68	hazy		540	e	6/16/1983	51	ob	13	4
6	10	1	MJ	6/16/1983	68	hazy		540	e	6/16/1983	51	ob	14	1
6	10	1	MJ	6/16/1983	68	hazy		540	e	6/16/1983	51	ob	14	2
6	10	1	MJ	6/16/1983	68	hazy		540	e	6/16/1983	51	ob	14	3
6	10	1	MJ	6/16/1983	68	hazy		540	e	6/16/1983	51	ob	15	2
6	10	1	MJ	6/16/1983	68	hazy		540	e	6/16/1983	51	ob	15	3
6	10	1	MJ	6/16/1983	68	hazy		540	e	6/16/1983	51	ob	15	4
6	10	1	MJ	6/16/1983	68	hazy		540	e	6/16/1983	51	ob	16	2
6	10	1	MJ	6/16/1983	68	hazy		540	e	6/16/1983	51	ob	16	4
6	10	1	MJ	6/16/1983	68	hazy		540	e	6/16/1983	53	cy	17	1
6	10	1	MJ	6/16/1983	68	hazy		540	e	6/16/1983	56	ar	18	4
6	10	1	MJ	6/16/1983	68	hazy		540	e	6/16/1983	57	rw	19	1
6	10	1	MJ	6/16/1983	68	hazy		540	e	6/16/1983	57	rw	19	4
6	10	1	MJ	6/16/1983	68	hazy		540	e	6/16/1983	58	no	20	1
6	10	1	MJ	6/16/1983	68	hazy		540	e	6/16/1983	58	no	20	2
6	10	1	MJ	6/16/1983	68	hazy		540	e	6/16/1983	58	no	20	4
6	10	1	MJ	6/16/1983	68	hazy		540	e	6/16/1983	60	bh	21	1
6	10	1	MJ	6/16/1983	68	hazy		540	e	6/16/1983	60	bh	21	2
6	10	1	MJ	6/16/1983	68	hazy		540	e	6/16/1983	60	bh	21	4
6	10	1	MJ	6/16/1983	68	hazy		540	e	6/16/1983	62	cd	22	1
6	10	1	MJ	6/16/1983	68	hazy		540	e	6/16/1983	62	cd	23	3
6	10	1	MJ	6/16/1983	68	hazy		540	e	6/16/1983	62	cd	23	4
6	10	1	MJ	6/16/1983	68	hazy		540	e	6/16/1983	66	rs	24	1
6	10	1	MJ	6/16/1983	68	hazy		540	e	6/16/1983	66	rs	24	2
6	10	1	MJ	6/16/1983	68	hazy		540	e	6/16/1983	66	rs	24	3
6	10	1	MJ	6/16/1983	68	hazy		540	e	6/16/1983	66	rs	24	4
6	10	1	MJ	6/16/1983	68	hazy		540	e	6/16/1983	66	rs	25	4
6	10	1	MJ	6/16/1983	68	hazy		540	e	6/16/1983	66	rs	26	3
6	10	1	MJ	6/16/1983	68	hazy		540	e	6/16/1983	66	rs	26	4
6	10	1	MJ	6/16/1983	68	hazy		540	e	6/16/1983	69	ss	27	3
6	10	2	MJ	6/30/1983	62	clear		715	m	6/30/1983	5	bf	1	1
6	10	2	MJ	6/30/1983	62	clear		715	m	6/30/1983	5	bf	1	2
6	10	2	MJ	6/30/1983	62	clear		715	m	6/30/1983	5	bf	1	3
6	10	2	MJ	6/30/1983	62	clear		715	m	6/30/1983	11	cf	2	3
6	10	2	MJ	6/30/1983	62	clear		715	m	6/30/1983	15	dn	3	1
6	10	2	MJ	6/30/1983	62	clear		715	m	6/30/1983	17	gc	4	1
6	10	2	MJ	6/30/1983	62	clear		715	m	6/30/1983	17	gc	4	4
6	10	2	MJ	6/30/1983	62	clear		715	m	6/30/1983	17	gc	5	1
6	10	2	MJ	6/30/1983	62	clear		715	m	6/30/1983	17	gc	5	4
6	10	2	MJ	6/30/1983	62	clear		715	m	6/30/1983	21	bj	6	1
6	10	2	MJ	6/30/1983	62	clear		715	m	6/30/1983	21	bj	7	2
6	10	2	MJ	6/30/1983	62	clear		715	m	6/30/1983	21	bj	7	3
6	10	2	MJ	6/30/1983	62	clear		715	m	6/30/1983	23	bc	8	2
6	10	2	MJ	6/30/1983	62	clear		715	m	6/30/1983	23	bc	8	3
6	10	2	MJ	6/30/1983	62	clear		715	m	6/30/1983	23	bc	8	4
6	10	2	MJ	6/30/1983	62	clear		715	m	6/30/1983	23	bc	9	1
6	10	2	MJ	6/30/1983	62	clear		715	m	6/30/1983	23	bc	9	4
6	10	2	MJ	6/30/1983	62	clear		715	m	6/30/1983	23	bc	10	2
6	10	2	MJ	6/30/1983	62	clear		715	m	6/30/1983	23	bc	10	3
6	10	2	MJ	6/30/1983	62	clear		715	m	6/30/1983	23	bc	10	4
6	10	2	MJ	6/30/1983	62	clear		715	m	6/30/1983	24	tt	11	1
6	10	2	MJ	6/30/1983	62	clear		715	m	6/30/1983	24	tt	11	2
6	10	2	MJ	6/30/1983	62	clear		715	m	6/30/1983	24	tt	11	3
6	10	2	MJ	6/30/1983	62	clear		715	m	6/30/1983	24	tt	11	4
6	10	2	MJ	6/30/1983	62	clear		715	m	6/30/1983	24	tt	12	1
6	10	2	MJ	6/30/1983	62	clear		715	m	6/30/1983	24	tt	12	3
6	10	2	MJ	6/30/1983	62	clear		715	m	6/30/1983	24	tt	12	4
6	10	2	MJ	6/30/1983	62	clear		715	m	6/30/1983	24	tt	13	1
6	10	2	MJ	6/30/1983	62	clear		715	m	6/30/1983	24	tt	13	3
6	10	2	MJ	6/30/1983	62	clear		715	m	6/30/1983	24	tt	13	4
6	10	2	MJ	6/30/1983	62	clear		715	m	6/30/1983	28	hw	14	1
6	10	2	MJ	6/30/1983	62	clear		715	m	6/30/1983	28	hw	14	2
6	10	2	MJ	6/30/1983	62	clear		715	m	6/30/1983	28	hw	14	3
6	10	2	MJ	6/30/1983	62	clear		715	m	6/30/1983	28	hw	14	4
6	10	2	MJ	6/30/1983	62	clear		715	m	6/30/1983	28	hw	15	4
6	10	2	MJ	6/30/1983	62	clear		715	m	6/30/1983	30	cw	16	1
6	10	2	MJ	6/30/1983	62	clear		715	m	6/30/1983	37	vr	17	1
6	10	2	MJ	6/30/1983	62	clear		715	m	6/30/1983	37	vr	17	3
6	10	2	MJ	6/30/1983	62	clear		715	m	6/30/1983	37	vr	18	1
6	10	2	MJ	6/30/1983	62	clear		715	m	6/30/1983	37	vr	18	3
6	10	2	MJ	6/30/1983	62	clear		715	m	6/30/1983	43	ww	19	1
6	10	2	MJ	6/30/1983	62	clear		715	m	6/30/1983	46	yw	20	2
6	10	2	MJ	6/30/1983	62	clear		715	m	6/30/1983	49	cs	21	3
6	10	2	MJ	6/30/1983	62	clear		715	m	6/30/1983	53	cy	22	1
6	10	2	MJ	6/30/1983	62	clear		715	m	6/30/1983	53	cy	22	2
6	10	2	MJ	6/30/1983	62	clear		715	m	6/30/1983	53	cy	22	3
6	10	2	MJ	6/30/1983	62	clear		715	m	6/30/1983	53	cy	22	4
6	10	2	MJ	6/30/1983	62	clear		715	m	6/30/1983	57	rw	23	1
6	10	2	MJ	6/30/1983	62	clear		715	m	6/30/1983	57	rw	23	2
6	10	2	MJ	6/30/1983	62	clear		715	m	6/30/1983	60	bh	24	1
6	10	2	MJ	6/30/1983	62	clear		715	m	6/30/1983	60	bh	24	2
6	10	2	MJ	6/30/1983	62	clear		715	m	6/30/1983	60	bh	24	4
6	10	2	MJ	6/30/1983	62	clear		715	m	6/30/1983	61	sc	25	3
6	10	2	MJ	6/30/1983	62	clear		715	m	6/30/1983	66	rs	26	1
6	10	2	MJ	6/30/1983	62	clear		715	m	6/30/1983	66	rs	26	2
6	10	2	MJ	6/30/1983	62	clear		715	m	6/30/1983	66	rs	26	3
6	10	2	MJ	6/30/1983	62	clear		715	m	6/30/1983	66	rs	26	4
6	10	2	MJ	6/30/1983	62	clear		715	m	6/30/1983	69	ss	27	1
6	10	2	MJ	6/30/1983	62	clear		715	m	6/30/1983	69	ss	27	3
6	10	3	MJ	5/24/1983					l	5/24/1983	17	gc	1
6	10	3	MJ	5/24/1983					l	5/24/1983	17	gc	2
6	10	3	MJ	5/24/1983					l	5/24/1983	20	wp	3
6	10	3	MJ	5/24/1983					l	5/24/1983	21	bj	4
6	10	3	MJ	5/24/1983					l	5/24/1983	22	cc	5
6	10	3	MJ	5/24/1983					l	5/24/1983	23	bc	6
6	10	3	MJ	5/24/1983					l	5/24/1983	23	bc	7
6	10	3	MJ	5/24/1983					l	5/24/1983	24	tt	8
6	10	3	MJ	5/24/1983					l	5/24/1983	24	tt	9
6	10	3	MJ	5/24/1983					l	5/24/1983	32	cb	10
6	10	3	MJ	5/24/1983					l	5/24/1983	37	vr	11
6	10	3	MJ	5/24/1983					l	5/24/1983	37	vr	12
6	10	3	MJ	5/24/1983					l	5/24/1983	42	rv	13
6	10	3	MJ	5/24/1983					l	5/24/1983	42	rv	14
6	10	3	MJ	5/24/1983					l	5/24/1983	51	ob	15
6	10	3	MJ	5/24/1983					l	5/24/1983	51	ob	16
6	10	3	MJ	5/24/1983					l	5/24/1983	51	ob	17
6	10	3	MJ	5/24/1983					l	5/24/1983	53	cy	18
6	10	3	MJ	5/24/1983					l	5/24/1983	53	cy	19
6	10	3	MJ	5/24/1983					l	5/24/1983	54	ho	20
6	10	3	MJ	5/24/1983					l	5/24/1983	54	ho	21
6	10	3	MJ	5/24/1983					l	5/24/1983	57	rw	22
6	10	3	MJ	5/24/1983					l	5/24/1983	58	no	23
6	10	3	MJ	5/24/1983					l	5/24/1983	61	sc	24
6	10	3	MJ	5/24/1983					l	5/24/1983	62	cd	25
6	10	3	MJ	5/24/1983					l	5/24/1983	66	rs	26
6	10	3	MJ	5/24/1983					l	5/24/1983	66	rs	27
6	10	3	MJ	5/24/1983					l	5/24/1983	69	ss	28
6	11	1	RA	6/16/1983	62	hazy	calm	540	e	6/16/1983	7	yc	1	2
6	11	1	RA	6/16/1983	62	hazy	calm	540	e	6/16/1983	11	cf	2	2
6	11	1	RA	6/16/1983	62	hazy	calm	540	e	6/16/1983	17	gc	3	2
6	11	1	RA	6/16/1983	62	hazy	calm	540	e	6/16/1983	17	gc	3	3
6	11	1	RA	6/16/1983	62	hazy	calm	540	e	6/16/1983	17	gc	3	4
6	11	1	RA	6/16/1983	62	hazy	calm	540	e	6/16/1983	17	gc	4	1
6	11	1	RA	6/16/1983	62	hazy	calm	540	e	6/16/1983	17	gc	4	2
6	11	1	RA	6/16/1983	62	hazy	calm	540	e	6/16/1983	17	gc	4	3
6	11	1	RA	6/16/1983	62	hazy	calm	540	e	6/16/1983	17	gc	4	4
6	11	1	RA	6/16/1983	62	hazy	calm	540	e	6/16/1983	21	bj	5	2
6	11	1	RA	6/16/1983	62	hazy	calm	540	e	6/16/1983	21	bj	6	4
6	11	1	RA	6/16/1983	62	hazy	calm	540	e	6/16/1983	22	cc	7	2
6	11	1	RA	6/16/1983	62	hazy	calm	540	e	6/16/1983	22	cc	8	3
6	11	1	RA	6/16/1983	62	hazy	calm	540	e	6/16/1983	24	tt	9	3
6	11	1	RA	6/16/1983	62	hazy	calm	540	e	6/16/1983	24	tt	10	1
6	11	1	RA	6/16/1983	62	hazy	calm	540	e	6/16/1983	24	tt	10	3
6	11	1	RA	6/16/1983	62	hazy	calm	540	e	6/16/1983	24	tt	10	4
6	11	1	RA	6/16/1983	62	hazy	calm	540	e	6/16/1983	25	wn	11	1
6	11	1	RA	6/16/1983	62	hazy	calm	540	e	6/16/1983	25	wn	11	2
6	11	1	RA	6/16/1983	62	hazy	calm	540	e	6/16/1983	25	wn	11	3
6	11	1	RA	6/16/1983	62	hazy	calm	540	e	6/16/1983	32	cb	12	1
6	11	1	RA	6/16/1983	62	hazy	calm	540	e	6/16/1983	32	cb	12	2
6	11	1	RA	6/16/1983	62	hazy	calm	540	e	6/16/1983	32	cb	12	3
6	11	1	RA	6/16/1983	62	hazy	calm	540	e	6/16/1983	32	cb	12	4
6	11	1	RA	6/16/1983	62	hazy	calm	540	e	6/16/1983	37	vr	13	1
6	11	1	RA	6/16/1983	62	hazy	calm	540	e	6/16/1983	37	vr	13	4
6	11	1	RA	6/16/1983	62	hazy	calm	540	e	6/16/1983	37	vr	14	1
6	11	1	RA	6/16/1983	62	hazy	calm	540	e	6/16/1983	37	vr	14	2
6	11	1	RA	6/16/1983	62	hazy	calm	540	e	6/16/1983	37	vr	14	3
6	11	1	RA	6/16/1983	62	hazy	calm	540	e	6/16/1983	37	vr	15	2
6	11	1	RA	6/16/1983	62	hazy	calm	540	e	6/16/1983	51	ob	16	1
6	11	1	RA	6/16/1983	62	hazy	calm	540	e	6/16/1983	51	ob	16	2
6	11	1	RA	6/16/1983	62	hazy	calm	540	e	6/16/1983	51	ob	16	3
6	11	1	RA	6/16/1983	62	hazy	calm	540	e	6/16/1983	51	ob	16	4
6	11	1	RA	6/16/1983	62	hazy	calm	540	e	6/16/1983	56	ar	17	1
6	11	1	RA	6/16/1983	62	hazy	calm	540	e	6/16/1983	57	rw	18	1
6	11	1	RA	6/16/1983	62	hazy	calm	540	e	6/16/1983	57	rw	18	2
6	11	1	RA	6/16/1983	62	hazy	calm	540	e	6/16/1983	57	rw	18	3
6	11	1	RA	6/16/1983	62	hazy	calm	540	e	6/16/1983	57	rw	18	4
6	11	1	RA	6/16/1983	62	hazy	calm	540	e	6/16/1983	60	bh	19	1
6	11	1	RA	6/16/1983	62	hazy	calm	540	e	6/16/1983	60	bh	19	3
6	11	1	RA	6/16/1983	62	hazy	calm	540	e	6/16/1983	60	bh	19	4
6	11	1	RA	6/16/1983	62	hazy	calm	540	e	6/16/1983	61	sc	20	4
6	11	1	RA	6/16/1983	62	hazy	calm	540	e	6/16/1983	66	rs	21	1
6	11	1	RA	6/16/1983	62	hazy	calm	540	e	6/16/1983	66	rs	21	2
6	11	1	RA	6/16/1983	62	hazy	calm	540	e	6/16/1983	66	rs	21	3
6	11	1	RA	6/16/1983	62	hazy	calm	540	e	6/16/1983	66	rs	21	4
6	11	2	RA	6/30/1983	75	clear	calm	715	m	6/30/1983	1	wd	1	2
6	11	2	RA	6/30/1983	75	clear	calm	715	m	6/30/1983	5	bf	2	4
6	11	2	RA	6/30/1983	75	clear	calm	715	m	6/30/1983	5	bf	3	1
6	11	2	RA	6/30/1983	75	clear	calm	715	m	6/30/1983	5	bf	3	2
6	11	2	RA	6/30/1983	75	clear	calm	715	m	6/30/1983	5	bf	3	3
6	11	2	RA	6/30/1983	75	clear	calm	715	m	6/30/1983	11	cf	4	1
6	11	2	RA	6/30/1983	75	clear	calm	715	m	6/30/1983	11	cf	4	3
6	11	2	RA	6/30/1983	75	clear	calm	715	m	6/30/1983	11	cf	4	4
6	11	2	RA	6/30/1983	75	clear	calm	715	m	6/30/1983	11	cf	5	4
6	11	2	RA	6/30/1983	75	clear	calm	715	m	6/30/1983	21	bj	6	1
6	11	2	RA	6/30/1983	75	clear	calm	715	m	6/30/1983	23	bc	7	3
6	11	2	RA	6/30/1983	75	clear	calm	715	m	6/30/1983	24	tt	8	4
6	11	2	RA	6/30/1983	75	clear	calm	715	m	6/30/1983	24	tt	9	1
6	11	2	RA	6/30/1983	75	clear	calm	715	m	6/30/1983	24	tt	9	3
6	11	2	RA	6/30/1983	75	clear	calm	715	m	6/30/1983	24	tt	9	4
6	11	2	RA	6/30/1983	75	clear	calm	715	m	6/30/1983	37	vr	10	1
6	11	2	RA	6/30/1983	75	clear	calm	715	m	6/30/1983	37	vr	11	3
6	11	2	RA	6/30/1983	75	clear	calm	715	m	6/30/1983	37	vr	12	1
6	11	2	RA	6/30/1983	75	clear	calm	715	m	6/30/1983	37	vr	12	2
6	11	2	RA	6/30/1983	75	clear	calm	715	m	6/30/1983	37	vr	12	3
6	11	2	RA	6/30/1983	75	clear	calm	715	m	6/30/1983	37	vr	12	4
6	11	2	RA	6/30/1983	75	clear	calm	715	m	6/30/1983	51	ob	13	2
6	11	2	RA	6/30/1983	75	clear	calm	715	m	6/30/1983	51	ob	13	3
6	11	2	RA	6/30/1983	75	clear	calm	715	m	6/30/1983	51	ob	13	4
6	11	2	RA	6/30/1983	75	clear	calm	715	m	6/30/1983	53	cy	14	1
6	11	2	RA	6/30/1983	75	clear	calm	715	m	6/30/1983	53	cy	14	2
6	11	2	RA	6/30/1983	75	clear	calm	715	m	6/30/1983	53	cy	14	3
6	11	2	RA	6/30/1983	75	clear	calm	715	m	6/30/1983	53	cy	14	4
6	11	2	RA	6/30/1983	75	clear	calm	715	m	6/30/1983	57	rw	15	1
6	11	2	RA	6/30/1983	75	clear	calm	715	m	6/30/1983	57	rw	15	2
6	11	2	RA	6/30/1983	75	clear	calm	715	m	6/30/1983	57	rw	15	3
6	11	2	RA	6/30/1983	75	clear	calm	715	m	6/30/1983	57	rw	15	4
6	11	2	RA	6/30/1983	75	clear	calm	715	m	6/30/1983	57	rw	16	1
6	11	2	RA	6/30/1983	75	clear	calm	715	m	6/30/1983	57	rw	16	2
6	11	2	RA	6/30/1983	75	clear	calm	715	m	6/30/1983	60	bh	17	2
6	11	2	RA	6/30/1983	75	clear	calm	715	m	6/30/1983	66	rs	18	3
6	11	2	RA	6/30/1983	75	clear	calm	715	m	6/30/1983	66	rs	19	1
6	11	2	RA	6/30/1983	75	clear	calm	715	m	6/30/1983	66	rs	19	2
6	11	2	RA	6/30/1983	75	clear	calm	715	m	6/30/1983	69	ss	20	1
6	11	2	RA	6/30/1983	75	clear	calm	715	m	6/30/1983	69	ss	20	2
6	11	2	RA	6/30/1983	75	clear	calm	715	m	6/30/1983	69	ss	20	3
6	11	2	RA	6/30/1983	75	clear	calm	715	m	6/30/1983	69	ss	20	4
6	11	2	RA	6/30/1983	75	clear	calm	715	m	6/30/1983	69	ss	21	2
6	11	2	RA	6/30/1983	75	clear	calm	715	m	6/30/1983	69	ss	21	3
6	11	2	RA	6/30/1983	75	clear	calm	715	m	6/30/1983	69	ss	21	4
6	11	3	RA	5/24/1983				912	l	5/24/1983	17	gc	1
6	11	3	RA	5/24/1983				912	l	5/24/1983	17	gc	2
6	11	3	RA	5/24/1983				912	l	5/24/1983	22	cc	3
6	11	3	RA	5/24/1983				912	l	5/24/1983	22	cc	4
6	11	3	RA	5/24/1983				912	l	5/24/1983	22	cc	5
6	11	3	RA	5/24/1983				912	l	5/24/1983	23	bc	6
6	11	3	RA	5/24/1983				912	l	5/24/1983	24	tt	7
6	11	3	RA	5/24/1983				912	l	5/24/1983	24	tt	8
6	11	3	RA	5/24/1983				912	l	5/24/1983	25	wn	9
6	11	3	RA	5/24/1983				912	l	5/24/1983	32	cb	10
6	11	3	RA	5/24/1983				912	l	5/24/1983	37	vr	11
6	11	3	RA	5/24/1983				912	l	5/24/1983	37	vr	12
6	11	3	RA	5/24/1983				912	l	5/24/1983	37	vr	13
6	11	3	RA	5/24/1983				912	l	5/24/1983	42	rv	14
6	11	3	RA	5/24/1983				912	l	5/24/1983	51	ob	15
6	11	3	RA	5/24/1983				912	l	5/24/1983	51	ob	16
6	11	3	RA	5/24/1983				912	l	5/24/1983	56	ar	17
6	11	3	RA	5/24/1983				912	l	5/24/1983	57	rw	18
6	11	3	RA	5/24/1983				912	l	5/24/1983	58	no	19
6	11	3	RA	5/24/1983				912	l	5/24/1983	61	sc	20
6	11	3	RA	5/24/1983				912	l	5/24/1983	69	ss	21
7	12	1	RA	6/21/1983	68	overcast	calm	605	e	6/21/1983	6	md	1	1
7	12	1	RA	6/21/1983	68	overcast	calm	605	e	6/21/1983	15	dn	2	1
7	12	1	RA	6/21/1983	68	overcast	calm	605	e	6/21/1983	22	cc	3	3
7	12	1	RA	6/21/1983	68	overcast	calm	605	e	6/21/1983	23	bc	4	1
7	12	1	RA	6/21/1983	68	overcast	calm	605	e	6/21/1983	23	bc	4	2
7	12	1	RA	6/21/1983	68	overcast	calm	605	e	6/21/1983	23	bc	4	3
7	12	1	RA	6/21/1983	68	overcast	calm	605	e	6/21/1983	23	bc	4	4
7	12	1	RA	6/21/1983	68	overcast	calm	605	e	6/21/1983	28	hw	5	2
7	12	1	RA	6/21/1983	68	overcast	calm	605	e	6/21/1983	28	hw	6	1
7	12	1	RA	6/21/1983	68	overcast	calm	605	e	6/21/1983	28	hw	6	2
7	12	1	RA	6/21/1983	68	overcast	calm	605	e	6/21/1983	28	hw	6	3
7	12	1	RA	6/21/1983	68	overcast	calm	605	e	6/21/1983	28	hw	6	4
7	12	1	RA	6/21/1983	68	overcast	calm	605	e	6/21/1983	28	hw	7	1
7	12	1	RA	6/21/1983	68	overcast	calm	605	e	6/21/1983	28	hw	7	2
7	12	1	RA	6/21/1983	68	overcast	calm	605	e	6/21/1983	28	hw	7	3
7	12	1	RA	6/21/1983	68	overcast	calm	605	e	6/21/1983	28	hw	7	4
7	12	1	RA	6/21/1983	68	overcast	calm	605	e	6/21/1983	28	hw	8	2
7	12	1	RA	6/21/1983	68	overcast	calm	605	e	6/21/1983	28	hw	8	3
7	12	1	RA	6/21/1983	68	overcast	calm	605	e	6/21/1983	32	cb	9	1
7	12	1	RA	6/21/1983	68	overcast	calm	605	e	6/21/1983	32	cb	9	2
7	12	1	RA	6/21/1983	68	overcast	calm	605	e	6/21/1983	32	cb	9	3
7	12	1	RA	6/21/1983	68	overcast	calm	605	e	6/21/1983	32	cb	9	4
7	12	1	RA	6/21/1983	68	overcast	calm	605	e	6/21/1983	32	cb	10	1
7	12	1	RA	6/21/1983	68	overcast	calm	605	e	6/21/1983	32	cb	10	4
7	12	1	RA	6/21/1983	68	overcast	calm	605	e	6/21/1983	34	rb	11	3
7	12	1	RA	6/21/1983	68	overcast	calm	605	e	6/21/1983	34	rb	11	4
7	12	1	RA	6/21/1983	68	overcast	calm	605	e	6/21/1983	35	wt	12	2
7	12	1	RA	6/21/1983	68	overcast	calm	605	e	6/21/1983	35	wt	12	3
7	12	1	RA	6/21/1983	68	overcast	calm	605	e	6/21/1983	35	wt	12	4
7	12	1	RA	6/21/1983	68	overcast	calm	605	e	6/21/1983	40	wv	13	1
7	12	1	RA	6/21/1983	68	overcast	calm	605	e	6/21/1983	40	wv	13	2
7	12	1	RA	6/21/1983	68	overcast	calm	605	e	6/21/1983	40	wv	13	3
7	12	1	RA	6/21/1983	68	overcast	calm	605	e	6/21/1983	40	wv	13	4
7	12	1	RA	6/21/1983	68	overcast	calm	605	e	6/21/1983	55	ca	14	2
7	12	1	RA	6/21/1983	68	overcast	calm	605	e	6/21/1983	55	ca	14	3
7	12	1	RA	6/21/1983	68	overcast	calm	605	e	6/21/1983	55	ca	14	4
7	12	1	RA	6/21/1983	68	overcast	calm	605	e	6/21/1983	60	bh	15	1
7	12	1	RA	6/21/1983	68	overcast	calm	605	e	6/21/1983	66	rs	16	1
7	12	2	RA	7/4/1983	75	clear	calm	740	m	7/4/1983	17	gc	1	4
7	12	2	RA	7/4/1983	75	clear	calm	740	m	7/4/1983	21	bj	2	3
7	12	2	RA	7/4/1983	75	clear	calm	740	m	7/4/1983	21	bj	3	3
7	12	2	RA	7/4/1983	75	clear	calm	740	m	7/4/1983	21	bj	3	4
7	12	2	RA	7/4/1983	75	clear	calm	740	m	7/4/1983	23	bc	4	3
7	12	2	RA	7/4/1983	75	clear	calm	740	m	7/4/1983	24	tt	5	1
7	12	2	RA	7/4/1983	75	clear	calm	740	m	7/4/1983	24	tt	5	2
7	12	2	RA	7/4/1983	75	clear	calm	740	m	7/4/1983	24	tt	5	3
7	12	2	RA	7/4/1983	75	clear	calm	740	m	7/4/1983	25	wn	6	2
7	12	2	RA	7/4/1983	75	clear	calm	740	m	7/4/1983	28	hw	7	1
7	12	2	RA	7/4/1983	75	clear	calm	740	m	7/4/1983	28	hw	7	2
7	12	2	RA	7/4/1983	75	clear	calm	740	m	7/4/1983	28	hw	7	3
7	12	2	RA	7/4/1983	75	clear	calm	740	m	7/4/1983	28	hw	7	4
7	12	2	RA	7/4/1983	75	clear	calm	740	m	7/4/1983	28	hw	8	1
7	12	2	RA	7/4/1983	75	clear	calm	740	m	7/4/1983	28	hw	8	2
7	12	2	RA	7/4/1983	75	clear	calm	740	m	7/4/1983	28	hw	8	3
7	12	2	RA	7/4/1983	75	clear	calm	740	m	7/4/1983	28	hw	8	4
7	12	2	RA	7/4/1983	75	clear	calm	740	m	7/4/1983	30	cw	9	2
7	12	2	RA	7/4/1983	75	clear	calm	740	m	7/4/1983	30	cw	9	3
7	12	2	RA	7/4/1983	75	clear	calm	740	m	7/4/1983	32	cb	10	1
7	12	2	RA	7/4/1983	75	clear	calm	740	m	7/4/1983	32	cb	10	2
7	12	2	RA	7/4/1983	75	clear	calm	740	m	7/4/1983	32	cb	10	3
7	12	2	RA	7/4/1983	75	clear	calm	740	m	7/4/1983	32	cb	11	3
7	12	2	RA	7/4/1983	75	clear	calm	740	m	7/4/1983	32	cb	11	4
7	12	2	RA	7/4/1983	75	clear	calm	740	m	7/4/1983	34	rb	12	1
7	12	2	RA	7/4/1983	75	clear	calm	740	m	7/4/1983	34	rb	12	3
7	12	2	RA	7/4/1983	75	clear	calm	740	m	7/4/1983	34	rb	12	4
7	12	2	RA	7/4/1983	75	clear	calm	740	m	7/4/1983	40	wv	13	3
7	12	2	RA	7/4/1983	75	clear	calm	740	m	7/4/1983	53	cy	14	3
7	12	2	RA	7/4/1983	75	clear	calm	740	m	7/4/1983	53	cy	15	1
7	12	2	RA	7/4/1983	75	clear	calm	740	m	7/4/1983	53	cy	15	3
7	12	2	RA	7/4/1983	75	clear	calm	740	m	7/4/1983	53	cy	15	4
7	12	2	RA	7/4/1983	75	clear	calm	740	m	7/4/1983	55	ca	16	1
7	12	2	RA	7/4/1983	75	clear	calm	740	m	7/4/1983	55	ca	16	2
7	12	2	RA	7/4/1983	75	clear	calm	740	m	7/4/1983	62	cd	17	2
7	12	2	RA	7/4/1983	75	clear	calm	740	m	7/4/1983	62	cd	17	3
7	12	2	RA	7/4/1983	75	clear	calm	740	m	7/4/1983	62	cd	18	2
7	12	2	RA	7/4/1983	75	clear	calm	740	m	7/4/1983	62	cd	18	4
7	12	2	RA	7/4/1983	75	clear	calm	740	m	7/4/1983	66	rs	20	1
7	12	2	RA	7/4/1983	75	clear	calm	740	m	7/4/1983	66	rs	20	4
7	12	3	MJ	6/2/1983	55	sunny		900	l	6/2/1983	17	gc	1	2
7	12	3	MJ	6/2/1983	55	sunny		900	l	6/2/1983	17	gc	1	4
7	12	3	MJ	6/2/1983	55	sunny		900	l	6/2/1983	21	bj	2	1
7	12	3	MJ	6/2/1983	55	sunny		900	l	6/2/1983	21	bj	2	3
7	12	3	MJ	6/2/1983	55	sunny		900	l	6/2/1983	21	bj	2	4
7	12	3	MJ	6/2/1983	55	sunny		900	l	6/2/1983	28	hw	3	1
7	12	3	MJ	6/2/1983	55	sunny		900	l	6/2/1983	28	hw	4	1
7	12	3	MJ	6/2/1983	55	sunny		900	l	6/2/1983	28	hw	4	2
7	12	3	MJ	6/2/1983	55	sunny		900	l	6/2/1983	28	hw	5	2
7	12	3	MJ	6/2/1983	55	sunny		900	l	6/2/1983	28	hw	5	3
7	12	3	MJ	6/2/1983	55	sunny		900	l	6/2/1983	28	hw	5	4
7	12	3	MJ	6/2/1983	55	sunny		900	l	6/2/1983	32	cb	6	2
7	12	3	MJ	6/2/1983	55	sunny		900	l	6/2/1983	32	cb	6	3
7	12	3	MJ	6/2/1983	55	sunny		900	l	6/2/1983	32	cb	6	4
7	12	3	MJ	6/2/1983	55	sunny		900	l	6/2/1983	32	cb	7	3
7	12	3	MJ	6/2/1983	55	sunny		900	l	6/2/1983	32	cb	7	4
7	12	3	MJ	6/2/1983	55	sunny		900	l	6/2/1983	34	rb	8	1
7	12	3	MJ	6/2/1983	55	sunny		900	l	6/2/1983	35	wt	9	1
7	12	3	MJ	6/2/1983	55	sunny		900	l	6/2/1983	35	wt	9	2
7	12	3	MJ	6/2/1983	55	sunny		900	l	6/2/1983	35	wt	9	3
7	12	3	MJ	6/2/1983	55	sunny		900	l	6/2/1983	35	wt	10	2
7	12	3	MJ	6/2/1983	55	sunny		900	l	6/2/1983	35	wt	10	3
7	12	3	MJ	6/2/1983	55	sunny		900	l	6/2/1983	40	wv	11	1
7	12	3	MJ	6/2/1983	55	sunny		900	l	6/2/1983	42	rv	12	1
7	12	3	MJ	6/2/1983	55	sunny		900	l	6/2/1983	42	rv	12	3
7	12	3	MJ	6/2/1983	55	sunny		900	l	6/2/1983	42	rv	12	4
7	12	3	MJ	6/2/1983	55	sunny		900	l	6/2/1983	42	rv	13	2
7	12	3	MJ	6/2/1983	55	sunny		900	l	6/2/1983	42	rv	13	3
7	12	3	MJ	6/2/1983	55	sunny		900	l	6/2/1983	42	rv	13	4
7	12	3	MJ	6/2/1983	55	sunny		900	l	6/2/1983	53	cy	14	1
7	12	3	MJ	6/2/1983	55	sunny		900	l	6/2/1983	53	cy	14	2
7	12	3	MJ	6/2/1983	55	sunny		900	l	6/2/1983	53	cy	14	3
7	12	3	MJ	6/2/1983	55	sunny		900	l	6/2/1983	53	cy	14	4
7	12	3	MJ	6/2/1983	55	sunny		900	l	6/2/1983	62	cd	15	2
7	12	3	MJ	6/2/1983	55	sunny		900	l	6/2/1983	62	cd	15	3
7	12	3	MJ	6/2/1983	55	sunny		900	l	6/2/1983	66	rs	16	4
7	12	3	MJ	6/2/1983	55	sunny		900	l	6/2/1983	66	rs	17	1
7	12	3	MJ	6/2/1983	55	sunny		900	l	6/2/1983	66	rs	17	2
7	12	3	MJ	6/2/1983	55	sunny		900	l	6/2/1983	66	rs	17	3
7	12	3	MJ	6/2/1983	55	sunny		900	l	6/2/1983	66	rs	17	4
7	12	3	MJ	6/2/1983	55	sunny		900	l	6/2/1983	66	rs	18	1
7	12	3	MJ	6/2/1983	55	sunny		900	l	6/2/1983	66	rs	18	2
7	12	3	MJ	6/2/1983	55	sunny		900	l	6/2/1983	66	rs	18	3
7	12	3	MJ	6/2/1983	55	sunny		900	l	6/2/1983	66	rs	18	4
8	13	1	RA	5/24/1983	59	overcast	calm	642	e	5/24/1983	17	gc	1
8	13	1	RA	5/24/1983	59	overcast	calm	642	e	5/24/1983	21	bj	2
8	13	1	RA	5/24/1983	59	overcast	calm	642	e	5/24/1983	21	bj	3
8	13	1	RA	5/24/1983	59	overcast	calm	642	e	5/24/1983	22	cc	4
8	13	1	RA	5/24/1983	59	overcast	calm	642	e	5/24/1983	32	cb	5
8	13	1	RA	5/24/1983	59	overcast	calm	642	e	5/24/1983	33	bt	6
8	13	1	RA	5/24/1983	59	overcast	calm	642	e	5/24/1983	35	wt	7
8	13	1	RA	5/24/1983	59	overcast	calm	642	e	5/24/1983	35	wt	8
8	13	1	RA	5/24/1983	59	overcast	calm	642	e	5/24/1983	35	wt	9
8	13	1	RA	5/24/1983	59	overcast	calm	642	e	5/24/1983	37	vr	10
8	13	1	RA	5/24/1983	59	overcast	calm	642	e	5/24/1983	42	rv	11
8	13	1	RA	5/24/1983	59	overcast	calm	642	e	5/24/1983	51	ob	12
8	13	1	RA	5/24/1983	59	overcast	calm	642	e	5/24/1983	51	ob	13
8	13	1	RA	5/24/1983	59	overcast	calm	642	e	5/24/1983	53	cy	14
8	13	1	RA	5/24/1983	59	overcast	calm	642	e	5/24/1983	61	sc	15
8	13	1	RA	5/24/1983	59	overcast	calm	642	e	5/24/1983	66	rs	16
8	13	2	RA	6/16/1983	65	hazy	calm	729	m	6/16/1983	11	cf	1	3
8	13	2	RA	6/16/1983	65	hazy	calm	729	m	6/16/1983	17	gc	2	4
8	13	2	RA	6/16/1983	65	hazy	calm	729	m	6/16/1983	17	gc	3	2
8	13	2	RA	6/16/1983	65	hazy	calm	729	m	6/16/1983	17	gc	3	4
8	13	2	RA	6/16/1983	65	hazy	calm	729	m	6/16/1983	21	bj	4	1
8	13	2	RA	6/16/1983	65	hazy	calm	729	m	6/16/1983	21	bj	4	2
8	13	2	RA	6/16/1983	65	hazy	calm	729	m	6/16/1983	21	bj	5	1
8	13	2	RA	6/16/1983	65	hazy	calm	729	m	6/16/1983	21	bj	5	2
8	13	2	RA	6/16/1983	65	hazy	calm	729	m	6/16/1983	21	bj	5	3
8	13	2	RA	6/16/1983	65	hazy	calm	729	m	6/16/1983	21	bj	5	4
8	13	2	RA	6/16/1983	65	hazy	calm	729	m	6/16/1983	21	bj	6	1
8	13	2	RA	6/16/1983	65	hazy	calm	729	m	6/16/1983	21	bj	6	3
8	13	2	RA	6/16/1983	65	hazy	calm	729	m	6/16/1983	21	bj	6	4
8	13	2	RA	6/16/1983	65	hazy	calm	729	m	6/16/1983	22	cc	7	1
8	13	2	RA	6/16/1983	65	hazy	calm	729	m	6/16/1983	22	cc	7	2
8	13	2	RA	6/16/1983	65	hazy	calm	729	m	6/16/1983	22	cc	7	3
8	13	2	RA	6/16/1983	65	hazy	calm	729	m	6/16/1983	22	cc	7	4
8	13	2	RA	6/16/1983	65	hazy	calm	729	m	6/16/1983	24	tt	8	1
8	13	2	RA	6/16/1983	65	hazy	calm	729	m	6/16/1983	24	tt	8	2
8	13	2	RA	6/16/1983	65	hazy	calm	729	m	6/16/1983	24	tt	9	2
8	13	2	RA	6/16/1983	65	hazy	calm	729	m	6/16/1983	24	tt	10	2
8	13	2	RA	6/16/1983	65	hazy	calm	729	m	6/16/1983	35	wt	11	1
8	13	2	RA	6/16/1983	65	hazy	calm	729	m	6/16/1983	35	wt	12	1
8	13	2	RA	6/16/1983	65	hazy	calm	729	m	6/16/1983	35	wt	12	2
8	13	2	RA	6/16/1983	65	hazy	calm	729	m	6/16/1983	35	wt	12	3
8	13	2	RA	6/16/1983	65	hazy	calm	729	m	6/16/1983	35	wt	12	4
8	13	2	RA	6/16/1983	65	hazy	calm	729	m	6/16/1983	53	cy	13	1
8	13	2	RA	6/16/1983	65	hazy	calm	729	m	6/16/1983	53	cy	13	2
8	13	2	RA	6/16/1983	65	hazy	calm	729	m	6/16/1983	57	rw	14	3
8	13	2	RA	6/16/1983	65	hazy	calm	729	m	6/16/1983	61	sc	15	1
8	13	2	RA	6/16/1983	65	hazy	calm	729	m	6/16/1983	61	sc	15	2
8	13	2	RA	6/16/1983	65	hazy	calm	729	m	6/16/1983	61	sc	15	3
8	13	2	RA	6/16/1983	65	hazy	calm	729	m	6/16/1983	66	rs	16	3
8	13	2	RA	6/16/1983	65	hazy	calm	729	m	6/16/1983	66	rs	16	4
8	13	3	RA	6/30/1983	85	clear	calm	930	l	6/30/1983	5	bf	1	2
8	13	3	RA	6/30/1983	85	clear	calm	930	l	6/30/1983	5	bf	1	3
8	13	3	RA	6/30/1983	85	clear	calm	930	l	6/30/1983	5	bf	1	4
8	13	3	RA	6/30/1983	85	clear	calm	930	l	6/30/1983	11	cf	2	1
8	13	3	RA	6/30/1983	85	clear	calm	930	l	6/30/1983	11	cf	2	2
8	13	3	RA	6/30/1983	85	clear	calm	930	l	6/30/1983	17	gc	3	1
8	13	3	RA	6/30/1983	85	clear	calm	930	l	6/30/1983	17	gc	3	2
8	13	3	RA	6/30/1983	85	clear	calm	930	l	6/30/1983	17	gc	3	4
8	13	3	RA	6/30/1983	85	clear	calm	930	l	6/30/1983	21	bj	4	1
8	13	3	RA	6/30/1983	85	clear	calm	930	l	6/30/1983	21	bj	4	2
8	13	3	RA	6/30/1983	85	clear	calm	930	l	6/30/1983	21	bj	4	3
8	13	3	RA	6/30/1983	85	clear	calm	930	l	6/30/1983	21	bj	5	1
8	13	3	RA	6/30/1983	85	clear	calm	930	l	6/30/1983	21	bj	5	4
8	13	3	RA	6/30/1983	85	clear	calm	930	l	6/30/1983	22	cc	6	4
8	13	3	RA	6/30/1983	85	clear	calm	930	l	6/30/1983	23	bc	7	4
8	13	3	RA	6/30/1983	85	clear	calm	930	l	6/30/1983	24	tt	8	2
8	13	3	RA	6/30/1983	85	clear	calm	930	l	6/30/1983	24	tt	9	1
8	13	3	RA	6/30/1983	85	clear	calm	930	l	6/30/1983	24	tt	9	2
8	13	3	RA	6/30/1983	85	clear	calm	930	l	6/30/1983	24	tt	9	3
8	13	3	RA	6/30/1983	85	clear	calm	930	l	6/30/1983	35	wt	10	2
8	13	3	RA	6/30/1983	85	clear	calm	930	l	6/30/1983	35	wt	10	3
8	13	3	RA	6/30/1983	85	clear	calm	930	l	6/30/1983	35	wt	10	4
8	13	3	RA	6/30/1983	85	clear	calm	930	l	6/30/1983	42	rv	11	1
8	13	3	RA	6/30/1983	85	clear	calm	930	l	6/30/1983	42	rv	12	1
8	13	3	RA	6/30/1983	85	clear	calm	930	l	6/30/1983	42	rv	12	2
8	13	3	RA	6/30/1983	85	clear	calm	930	l	6/30/1983	42	rv	12	4
8	13	3	RA	6/30/1983	85	clear	calm	930	l	6/30/1983	51	ob	13	1
8	13	3	RA	6/30/1983	85	clear	calm	930	l	6/30/1983	51	ob	13	2
8	13	3	RA	6/30/1983	85	clear	calm	930	l	6/30/1983	51	ob	13	3
8	13	3	RA	6/30/1983	85	clear	calm	930	l	6/30/1983	51	ob	13	4
8	13	3	RA	6/30/1983	85	clear	calm	930	l	6/30/1983	53	cy	14	4
8	13	3	RA	6/30/1983	85	clear	calm	930	l	6/30/1983	66	rs	15	2
8	13	3	RA	6/30/1983	85	clear	calm	930	l	6/30/1983	66	rs	15	4
8	13	3	RA	6/30/1983	85	clear	calm	930	l	6/30/1983	66	rs	16	2
8	13	3	RA	6/30/1983	85	clear	calm	930	l	6/30/1983	66	rs	16	3
8	13	3	RA	6/30/1983	85	clear	calm	930	l	6/30/1983	66	rs	16	4
8	14	1	MJ	5/24/1983	59	overcast		640	e	5/24/1983	7	yc	1
8	14	1	MJ	5/24/1983	59	overcast		640	e	5/24/1983	17	gc	2
8	14	1	MJ	5/24/1983	59	overcast		640	e	5/24/1983	17	gc	3
8	14	1	MJ	5/24/1983	59	overcast		640	e	5/24/1983	22	cc	4
8	14	1	MJ	5/24/1983	59	overcast		640	e	5/24/1983	23	bc	5
8	14	1	MJ	5/24/1983	59	overcast		640	e	5/24/1983	24	tt	6
8	14	1	MJ	5/24/1983	59	overcast		640	e	5/24/1983	32	cb	7
8	14	1	MJ	5/24/1983	59	overcast		640	e	5/24/1983	32	cb	8
8	14	1	MJ	5/24/1983	59	overcast		640	e	5/24/1983	33	bt	9
8	14	1	MJ	5/24/1983	59	overcast		640	e	5/24/1983	35	wt	10
8	14	1	MJ	5/24/1983	59	overcast		640	e	5/24/1983	35	wt	11
8	14	1	MJ	5/24/1983	59	overcast		640	e	5/24/1983	35	wt	12
8	14	1	MJ	5/24/1983	59	overcast		640	e	5/24/1983	37	vr	13
8	14	1	MJ	5/24/1983	59	overcast		640	e	5/24/1983	40	wv	14
8	14	1	MJ	5/24/1983	59	overcast		640	e	5/24/1983	42	rv	15
8	14	1	MJ	5/24/1983	59	overcast		640	e	5/24/1983	51	ob	16
8	14	1	MJ	5/24/1983	59	overcast		640	e	5/24/1983	53	cy	17
8	14	1	MJ	5/24/1983	59	overcast		640	e	5/24/1983	53	cy	18
8	14	1	MJ	5/24/1983	59	overcast		640	e	5/24/1983	60	bh	19
8	14	1	MJ	5/24/1983	59	overcast		640	e	5/24/1983	61	sc	20
8	14	1	MJ	5/24/1983	59	overcast		640	e	5/24/1983	66	rs	21
8	14	1	MJ	5/24/1983	59	overcast		640	e	5/24/1983	66	rs	22
8	14	1	MJ	5/24/1983	59	overcast		640	e	5/24/1983	66	rs	23
8	14	1	MJ	5/24/1983	59	overcast		640	e	5/24/1983	66	rs	24
8	14	1	MJ	5/24/1983	59	overcast		640	e	5/24/1983	66	rs	25
8	14	2	MJ	6/16/1983	70	overcast		730	m	6/16/1983	11	cf	1	2
8	14	2	MJ	6/16/1983	70	overcast		730	m	6/16/1983	17	gc	2	2
8	14	2	MJ	6/16/1983	70	overcast		730	m	6/16/1983	17	gc	2	3
8	14	2	MJ	6/16/1983	70	overcast		730	m	6/16/1983	17	gc	2	4
8	14	2	MJ	6/16/1983	70	overcast		730	m	6/16/1983	21	bj	3	1
8	14	2	MJ	6/16/1983	70	overcast		730	m	6/16/1983	21	bj	3	3
8	14	2	MJ	6/16/1983	70	overcast		730	m	6/16/1983	21	bj	3	4
8	14	2	MJ	6/16/1983	70	overcast		730	m	6/16/1983	21	bj	4	1
8	14	2	MJ	6/16/1983	70	overcast		730	m	6/16/1983	21	bj	4	2
8	14	2	MJ	6/16/1983	70	overcast		730	m	6/16/1983	21	bj	4	3
8	14	2	MJ	6/16/1983	70	overcast		730	m	6/16/1983	22	cc	5	1
8	14	2	MJ	6/16/1983	70	overcast		730	m	6/16/1983	22	cc	5	3
8	14	2	MJ	6/16/1983	70	overcast		730	m	6/16/1983	22	cc	6	1
8	14	2	MJ	6/16/1983	70	overcast		730	m	6/16/1983	22	cc	6	3
8	14	2	MJ	6/16/1983	70	overcast		730	m	6/16/1983	23	bc	7	1
8	14	2	MJ	6/16/1983	70	overcast		730	m	6/16/1983	23	bc	7	2
8	14	2	MJ	6/16/1983	70	overcast		730	m	6/16/1983	23	bc	7	3
8	14	2	MJ	6/16/1983	70	overcast		730	m	6/16/1983	23	bc	7	4
8	14	2	MJ	6/16/1983	70	overcast		730	m	6/16/1983	23	bc	8	1
8	14	2	MJ	6/16/1983	70	overcast		730	m	6/16/1983	23	bc	8	2
8	14	2	MJ	6/16/1983	70	overcast		730	m	6/16/1983	23	bc	8	3
8	14	2	MJ	6/16/1983	70	overcast		730	m	6/16/1983	23	bc	8	4
8	14	2	MJ	6/16/1983	70	overcast		730	m	6/16/1983	24	tt	9	1
8	14	2	MJ	6/16/1983	70	overcast		730	m	6/16/1983	32	cb	10	1
8	14	2	MJ	6/16/1983	70	overcast		730	m	6/16/1983	35	wt	11	1
8	14	2	MJ	6/16/1983	70	overcast		730	m	6/16/1983	35	wt	11	2
8	14	2	MJ	6/16/1983	70	overcast		730	m	6/16/1983	35	wt	11	3
8	14	2	MJ	6/16/1983	70	overcast		730	m	6/16/1983	35	wt	11	4
8	14	2	MJ	6/16/1983	70	overcast		730	m	6/16/1983	35	wt	12	3
8	14	2	MJ	6/16/1983	70	overcast		730	m	6/16/1983	35	wt	12	4
8	14	2	MJ	6/16/1983	70	overcast		730	m	6/16/1983	37	vr	13	3
8	14	2	MJ	6/16/1983	70	overcast		730	m	6/16/1983	42	rv	14	3
8	14	2	MJ	6/16/1983	70	overcast		730	m	6/16/1983	42	rv	15	1
8	14	2	MJ	6/16/1983	70	overcast		730	m	6/16/1983	42	rv	15	2
8	14	2	MJ	6/16/1983	70	overcast		730	m	6/16/1983	53	cy	16	4
8	14	2	MJ	6/16/1983	70	overcast		730	m	6/16/1983	61	sc	17	1
8	14	2	MJ	6/16/1983	70	overcast		730	m	6/16/1983	61	sc	17	2
8	14	2	MJ	6/16/1983	70	overcast		730	m	6/16/1983	61	sc	17	3
8	14	2	MJ	6/16/1983	70	overcast		730	m	6/16/1983	61	sc	17	4
8	14	2	MJ	6/16/1983	70	overcast		730	m	6/16/1983	61	sc	18	2
8	14	2	MJ	6/16/1983	70	overcast		730	m	6/16/1983	61	sc	18	3
8	14	2	MJ	6/16/1983	70	overcast		730	m	6/16/1983	61	sc	18	4
8	14	2	MJ	6/16/1983	70	overcast		730	m	6/16/1983	66	rs	19	2
8	14	2	MJ	6/16/1983	70	overcast		730	m	6/16/1983	66	rs	19	3
8	14	2	MJ	6/16/1983	70	overcast		730	m	6/16/1983	66	rs	19	4
8	14	2	MJ	6/16/1983	70	overcast		730	m	6/16/1983	66	rs	20	1
8	14	2	MJ	6/16/1983	70	overcast		730	m	6/16/1983	66	rs	20	2
8	14	2	MJ	6/16/1983	70	overcast		730	m	6/16/1983	66	rs	20	4
8	14	2	MJ	6/16/1983	70	overcast		730	m	6/16/1983	66	rs	21	3
8	14	2	MJ	6/16/1983	70	overcast		730	m	6/16/1983	66	rs	21	4
8	14	3	MJ	6/30/1983	65	clear		930	l	6/30/1983	5	bf	1	3
8	14	3	MJ	6/30/1983	65	clear		930	l	6/30/1983	11	cf	2	1
8	14	3	MJ	6/30/1983	65	clear		930	l	6/30/1983	17	gc	3	1
8	14	3	MJ	6/30/1983	65	clear		930	l	6/30/1983	21	bj	4	3
8	14	3	MJ	6/30/1983	65	clear		930	l	6/30/1983	21	bj	5	1
8	14	3	MJ	6/30/1983	65	clear		930	l	6/30/1983	21	bj	5	2
8	14	3	MJ	6/30/1983	65	clear		930	l	6/30/1983	22	cc	6	3
8	14	3	MJ	6/30/1983	65	clear		930	l	6/30/1983	22	cc	6	4
8	14	3	MJ	6/30/1983	65	clear		930	l	6/30/1983	22	cc	7	3
8	14	3	MJ	6/30/1983	65	clear		930	l	6/30/1983	22	cc	7	4
8	14	3	MJ	6/30/1983	65	clear		930	l	6/30/1983	23	bc	8	2
8	14	3	MJ	6/30/1983	65	clear		930	l	6/30/1983	23	bc	8	3
8	14	3	MJ	6/30/1983	65	clear		930	l	6/30/1983	23	bc	8	4
8	14	3	MJ	6/30/1983	65	clear		930	l	6/30/1983	24	tt	9	1
8	14	3	MJ	6/30/1983	65	clear		930	l	6/30/1983	24	tt	9	2
8	14	3	MJ	6/30/1983	65	clear		930	l	6/30/1983	24	tt	9	3
8	14	3	MJ	6/30/1983	65	clear		930	l	6/30/1983	24	tt	9	4
8	14	3	MJ	6/30/1983	65	clear		930	l	6/30/1983	25	wn	10	1
8	14	3	MJ	6/30/1983	65	clear		930	l	6/30/1983	28	hw	11	3
8	14	3	MJ	6/30/1983	65	clear		930	l	6/30/1983	32	cb	12	3
8	14	3	MJ	6/30/1983	65	clear		930	l	6/30/1983	37	vr	13	1
8	14	3	MJ	6/30/1983	65	clear		930	l	6/30/1983	37	vr	13	2
8	14	3	MJ	6/30/1983	65	clear		930	l	6/30/1983	42	rv	14	4
8	14	3	MJ	6/30/1983	65	clear		930	l	6/30/1983	42	rv	15	2
8	14	3	MJ	6/30/1983	65	clear		930	l	6/30/1983	42	rv	15	4
8	14	3	MJ	6/30/1983	65	clear		930	l	6/30/1983	42	rv	16	1
8	14	3	MJ	6/30/1983	65	clear		930	l	6/30/1983	42	rv	16	3
8	14	3	MJ	6/30/1983	65	clear		930	l	6/30/1983	42	rv	16	4
8	14	3	MJ	6/30/1983	65	clear		930	l	6/30/1983	51	ob	17	1
8	14	3	MJ	6/30/1983	65	clear		930	l	6/30/1983	61	sc	18	1
8	14	3	MJ	6/30/1983	65	clear		930	l	6/30/1983	61	sc	18	2
8	14	3	MJ	6/30/1983	65	clear		930	l	6/30/1983	61	sc	18	3
8	14	3	MJ	6/30/1983	65	clear		930	l	6/30/1983	61	sc	18	4
8	14	3	MJ	6/30/1983	65	clear		930	l	6/30/1983	61	sc	19	1
8	14	3	MJ	6/30/1983	65	clear		930	l	6/30/1983	61	sc	19	2
8	14	3	MJ	6/30/1983	65	clear		930	l	6/30/1983	66	rs	20	1
8	14	3	MJ	6/30/1983	65	clear		930	l	6/30/1983	66	rs	20	2
8	14	3	MJ	6/30/1983	65	clear		930	l	6/30/1983	66	rs	20	3
8	14	3	MJ	6/30/1983	65	clear		930	l	6/30/1983	66	rs	21	2
8	14	3	MJ	6/30/1983	65	clear		930	l	6/30/1983	66	rs	21	3
8	14	3	MJ	6/30/1983	65	clear		930	l	6/30/1983	66	rs	22	1
8	14	3	MJ	6/30/1983	65	clear		930	l	6/30/1983	66	rs	22	2
8	14	3	MJ	6/30/1983	65	clear		930	l	6/30/1983	66	rs	22	3
8	14	3	MJ	6/30/1983	65	clear		930	l	6/30/1983	66	rs	23	1
8	14	3	MJ	6/30/1983	65	clear		930	l	6/30/1983	66	rs	23	2
8	14	3	MJ	6/30/1983	65	clear		930	l	6/30/1983	66	rs	23	3
9	15	1	MJ	6/3/1983	60	clear		615	e	6/3/1983	7	yc	1	1
9	15	1	MJ	6/3/1983	60	clear		615	e	6/3/1983	13	rd	2	3
9	15	1	MJ	6/3/1983	60	clear		615	e	6/3/1983	15	dn	3	3
9	15	1	MJ	6/3/1983	60	clear		615	e	6/3/1983	17	gc	4	4
9	15	1	MJ	6/3/1983	60	clear		615	e	6/3/1983	20	wp	5	2
9	15	1	MJ	6/3/1983	60	clear		615	e	6/3/1983	20	wp	5	3
9	15	1	MJ	6/3/1983	60	clear		615	e	6/3/1983	20	wp	5	4
9	15	1	MJ	6/3/1983	60	clear		615	e	6/3/1983	20	wp	6	1
9	15	1	MJ	6/3/1983	60	clear		615	e	6/3/1983	20	wp	6	2
9	15	1	MJ	6/3/1983	60	clear		615	e	6/3/1983	20	wp	6	3
9	15	1	MJ	6/3/1983	60	clear		615	e	6/3/1983	20	wp	6	4
9	15	1	MJ	6/3/1983	60	clear		615	e	6/3/1983	21	bj	7	1
9	15	1	MJ	6/3/1983	60	clear		615	e	6/3/1983	21	bj	7	4
9	15	1	MJ	6/3/1983	60	clear		615	e	6/3/1983	21	bj	8	3
9	15	1	MJ	6/3/1983	60	clear		615	e	6/3/1983	24	tt	9	1
9	15	1	MJ	6/3/1983	60	clear		615	e	6/3/1983	24	tt	9	2
9	15	1	MJ	6/3/1983	60	clear		615	e	6/3/1983	24	tt	10	1
9	15	1	MJ	6/3/1983	60	clear		615	e	6/3/1983	24	tt	10	3
9	15	1	MJ	6/3/1983	60	clear		615	e	6/3/1983	25	wn	11	1
9	15	1	MJ	6/3/1983	60	clear		615	e	6/3/1983	25	wn	11	2
9	15	1	MJ	6/3/1983	60	clear		615	e	6/3/1983	25	wn	11	4
9	15	1	MJ	6/3/1983	60	clear		615	e	6/3/1983	27	cr	12	1
9	15	1	MJ	6/3/1983	60	clear		615	e	6/3/1983	35	wt	13	1
9	15	1	MJ	6/3/1983	60	clear		615	e	6/3/1983	35	wt	13	3
9	15	1	MJ	6/3/1983	60	clear		615	e	6/3/1983	35	wt	13	4
9	15	1	MJ	6/3/1983	60	clear		615	e	6/3/1983	42	rv	14	3
9	15	1	MJ	6/3/1983	60	clear		615	e	6/3/1983	42	rv	14	4
9	15	1	MJ	6/3/1983	60	clear		615	e	6/3/1983	42	rv	15	1
9	15	1	MJ	6/3/1983	60	clear		615	e	6/3/1983	42	rv	15	2
9	15	1	MJ	6/3/1983	60	clear		615	e	6/3/1983	42	rv	15	3
9	15	1	MJ	6/3/1983	60	clear		615	e	6/3/1983	42	rv	15	4
9	15	1	MJ	6/3/1983	60	clear		615	e	6/3/1983	42	rv	16	1
9	15	1	MJ	6/3/1983	60	clear		615	e	6/3/1983	42	rv	16	2
9	15	1	MJ	6/3/1983	60	clear		615	e	6/3/1983	42	rv	16	3
9	15	1	MJ	6/3/1983	60	clear		615	e	6/3/1983	42	rv	16	4
9	15	1	MJ	6/3/1983	60	clear		615	e	6/3/1983	43	ww	17	4
9	15	1	MJ	6/3/1983	60	clear		615	e	6/3/1983	43	ww	18	1
9	15	1	MJ	6/3/1983	60	clear		615	e	6/3/1983	48	ce	19	1
9	15	1	MJ	6/3/1983	60	clear		615	e	6/3/1983	48	ce	19	2
9	15	1	MJ	6/3/1983	60	clear		615	e	6/3/1983	48	ce	19	3
9	15	1	MJ	6/3/1983	60	clear		615	e	6/3/1983	48	ce	19	4
9	15	1	MJ	6/3/1983	60	clear		615	e	6/3/1983	51	ob	20	1
9	15	1	MJ	6/3/1983	60	clear		615	e	6/3/1983	51	ob	20	2
9	15	1	MJ	6/3/1983	60	clear		615	e	6/3/1983	51	ob	20	3
9	15	1	MJ	6/3/1983	60	clear		615	e	6/3/1983	51	ob	20	4
9	15	1	MJ	6/3/1983	60	clear		615	e	6/3/1983	51	ob	21	1
9	15	1	MJ	6/3/1983	60	clear		615	e	6/3/1983	51	ob	21	2
9	15	1	MJ	6/3/1983	60	clear		615	e	6/3/1983	51	ob	21	3
9	15	1	MJ	6/3/1983	60	clear		615	e	6/3/1983	51	ob	21	4
9	15	1	MJ	6/3/1983	60	clear		615	e	6/3/1983	51	ob	22	1
9	15	1	MJ	6/3/1983	60	clear		615	e	6/3/1983	51	ob	22	2
9	15	1	MJ	6/3/1983	60	clear		615	e	6/3/1983	51	ob	22	4
9	15	1	MJ	6/3/1983	60	clear		615	e	6/3/1983	51	ob	23	4
9	15	1	MJ	6/3/1983	60	clear		615	e	6/3/1983	56	ar	24	1
9	15	1	MJ	6/3/1983	60	clear		615	e	6/3/1983	56	ar	24	2
9	15	1	MJ	6/3/1983	60	clear		615	e	6/3/1983	56	ar	24	3
9	15	1	MJ	6/3/1983	60	clear		615	e	6/3/1983	56	ar	24	4
9	15	1	MJ	6/3/1983	60	clear		615	e	6/3/1983	60	bh	25	4
9	15	1	MJ	6/3/1983	60	clear		615	e	6/3/1983	60	bh	26	1
9	15	1	MJ	6/3/1983	60	clear		615	e	6/3/1983	60	bh	26	4
9	15	1	MJ	6/3/1983	60	clear		615	e	6/3/1983	61	sc	27	4
9	15	1	MJ	6/3/1983	60	clear		615	e	6/3/1983	61	sc	28	2
9	15	1	MJ	6/3/1983	60	clear		615	e	6/3/1983	61	sc	28	3
9	15	1	MJ	6/3/1983	60	clear		615	e	6/3/1983	61	sc	28	4
9	15	1	MJ	6/3/1983	60	clear		615	e	6/3/1983	61	sc	29	1
9	15	1	MJ	6/3/1983	60	clear		615	e	6/3/1983	61	sc	29	3
9	15	1	MJ	6/3/1983	60	clear		615	e	6/3/1983	66	rs	30	1
9	15	1	MJ	6/3/1983	60	clear		615	e	6/3/1983	66	rs	31	1
9	15	2	MJ	6/23/1983	70	clear		730	m	6/23/1983	17	gc	1	2
9	15	2	MJ	6/23/1983	70	clear		730	m	6/23/1983	20	wp	2	1
9	15	2	MJ	6/23/1983	70	clear		730	m	6/23/1983	23	bc	3	3
9	15	2	MJ	6/23/1983	70	clear		730	m	6/23/1983	23	bc	4	4
9	15	2	MJ	6/23/1983	70	clear		730	m	6/23/1983	25	wn	5	4
9	15	2	MJ	6/23/1983	70	clear		730	m	6/23/1983	27	cr	6	4
9	15	2	MJ	6/23/1983	70	clear		730	m	6/23/1983	28	hw	7	1
9	15	2	MJ	6/23/1983	70	clear		730	m	6/23/1983	28	hw	7	3
9	15	2	MJ	6/23/1983	70	clear		730	m	6/23/1983	34	rb	8	3
9	15	2	MJ	6/23/1983	70	clear		730	m	6/23/1983	35	wt	9	2
9	15	2	MJ	6/23/1983	70	clear		730	m	6/23/1983	35	wt	9	3
9	15	2	MJ	6/23/1983	70	clear		730	m	6/23/1983	42	rv	10	2
9	15	2	MJ	6/23/1983	70	clear		730	m	6/23/1983	42	rv	10	3
9	15	2	MJ	6/23/1983	70	clear		730	m	6/23/1983	42	rv	11	3
9	15	2	MJ	6/23/1983	70	clear		730	m	6/23/1983	42	rv	11	4
9	15	2	MJ	6/23/1983	70	clear		730	m	6/23/1983	42	rv	12	1
9	15	2	MJ	6/23/1983	70	clear		730	m	6/23/1983	42	rv	12	2
9	15	2	MJ	6/23/1983	70	clear		730	m	6/23/1983	42	rv	12	3
9	15	2	MJ	6/23/1983	70	clear		730	m	6/23/1983	42	rv	12	4
9	15	2	MJ	6/23/1983	70	clear		730	m	6/23/1983	42	rv	13	1
9	15	2	MJ	6/23/1983	70	clear		730	m	6/23/1983	42	rv	13	2
9	15	2	MJ	6/23/1983	70	clear		730	m	6/23/1983	42	rv	13	3
9	15	2	MJ	6/23/1983	70	clear		730	m	6/23/1983	42	rv	13	4
9	15	2	MJ	6/23/1983	70	clear		730	m	6/23/1983	42	rv	14	1
9	15	2	MJ	6/23/1983	70	clear		730	m	6/23/1983	42	rv	14	2
9	15	2	MJ	6/23/1983	70	clear		730	m	6/23/1983	42	rv	14	3
9	15	2	MJ	6/23/1983	70	clear		730	m	6/23/1983	42	rv	14	4
9	15	2	MJ	6/23/1983	70	clear		730	m	6/23/1983	43	ww	15	1
9	15	2	MJ	6/23/1983	70	clear		730	m	6/23/1983	43	ww	15	2
9	15	2	MJ	6/23/1983	70	clear		730	m	6/23/1983	43	ww	16	1
9	15	2	MJ	6/23/1983	70	clear		730	m	6/23/1983	43	ww	16	2
9	15	2	MJ	6/23/1983	70	clear		730	m	6/23/1983	43	ww	16	4
9	15	2	MJ	6/23/1983	70	clear		730	m	6/23/1983	44	we	17	3
9	15	2	MJ	6/23/1983	70	clear		730	m	6/23/1983	44	we	17	4
9	15	2	MJ	6/23/1983	70	clear		730	m	6/23/1983	51	ob	18	1
9	15	2	MJ	6/23/1983	70	clear		730	m	6/23/1983	51	ob	18	2
9	15	2	MJ	6/23/1983	70	clear		730	m	6/23/1983	51	ob	18	3
9	15	2	MJ	6/23/1983	70	clear		730	m	6/23/1983	51	ob	18	4
9	15	2	MJ	6/23/1983	70	clear		730	m	6/23/1983	51	ob	19	1
9	15	2	MJ	6/23/1983	70	clear		730	m	6/23/1983	51	ob	19	2
9	15	2	MJ	6/23/1983	70	clear		730	m	6/23/1983	51	ob	19	4
9	15	2	MJ	6/23/1983	70	clear		730	m	6/23/1983	51	ob	20	1
9	15	2	MJ	6/23/1983	70	clear		730	m	6/23/1983	51	ob	20	2
9	15	2	MJ	6/23/1983	70	clear		730	m	6/23/1983	51	ob	21	2
9	15	2	MJ	6/23/1983	70	clear		730	m	6/23/1983	51	ob	21	3
9	15	2	MJ	6/23/1983	70	clear		730	m	6/23/1983	51	ob	22	1
9	15	2	MJ	6/23/1983	70	clear		730	m	6/23/1983	56	ar	23	3
9	15	2	MJ	6/23/1983	70	clear		730	m	6/23/1983	60	bh	24	1
9	15	2	MJ	6/23/1983	70	clear		730	m	6/23/1983	61	sc	25	3
9	15	2	MJ	6/23/1983	70	clear		730	m	6/23/1983	61	sc	25	4
9	15	2	MJ	6/23/1983	70	clear		730	m	6/23/1983	61	sc	26	2
9	15	2	MJ	6/23/1983	70	clear		730	m	6/23/1983	61	sc	26	4
9	15	2	MJ	6/23/1983	70	clear		730	m	6/23/1983	62	cd	27	3
9	15	2	MJ	6/23/1983	70	clear		730	m	6/23/1983	66	rs	28	3
9	15	2	MJ	6/23/1983	70	clear		730	m	6/23/1983	66	rs	29	1
9	15	2	MJ	6/23/1983	70	clear		730	m	6/23/1983	66	rs	29	2
9	15	2	MJ	6/23/1983	70	clear		730	m	6/23/1983	66	rs	29	3
9	15	2	MJ	6/23/1983	70	clear		730	m	6/23/1983	66	rs	29	4
9	15	3	MJ	7/8/1983	65	clear		830	l	7/8/1983	13	rd	1	1
9	15	3	MJ	7/8/1983	65	clear		830	l	7/8/1983	13	rd	1	2
9	15	3	MJ	7/8/1983	65	clear		830	l	7/8/1983	14	hr	2	1
9	15	3	MJ	7/8/1983	65	clear		830	l	7/8/1983	14	hr	2	2
9	15	3	MJ	7/8/1983	65	clear		830	l	7/8/1983	14	hr	2	3
9	15	3	MJ	7/8/1983	65	clear		830	l	7/8/1983	14	hr	2	4
9	15	3	MJ	7/8/1983	65	clear		830	l	7/8/1983	15	dn	3	3
9	15	3	MJ	7/8/1983	65	clear		830	l	7/8/1983	15	dn	3	4
9	15	3	MJ	7/8/1983	65	clear		830	l	7/8/1983	17	gc	4	1
9	15	3	MJ	7/8/1983	65	clear		830	l	7/8/1983	17	gc	4	2
9	15	3	MJ	7/8/1983	65	clear		830	l	7/8/1983	20	wp	5	1
9	15	3	MJ	7/8/1983	65	clear		830	l	7/8/1983	20	wp	5	2
9	15	3	MJ	7/8/1983	65	clear		830	l	7/8/1983	20	wp	5	3
9	15	3	MJ	7/8/1983	65	clear		830	l	7/8/1983	20	wp	6	3
9	15	3	MJ	7/8/1983	65	clear		830	l	7/8/1983	24	tt	7	1
9	15	3	MJ	7/8/1983	65	clear		830	l	7/8/1983	28	hw	8	1
9	15	3	MJ	7/8/1983	65	clear		830	l	7/8/1983	28	hw	8	3
9	15	3	MJ	7/8/1983	65	clear		830	l	7/8/1983	28	hw	8	4
9	15	3	MJ	7/8/1983	65	clear		830	l	7/8/1983	28	hw	9	4
9	15	3	MJ	7/8/1983	65	clear		830	l	7/8/1983	34	rb	10	3
9	15	3	MJ	7/8/1983	65	clear		830	l	7/8/1983	35	wt	11	1
9	15	3	MJ	7/8/1983	65	clear		830	l	7/8/1983	35	wt	11	2
9	15	3	MJ	7/8/1983	65	clear		830	l	7/8/1983	35	wt	12	1
9	15	3	MJ	7/8/1983	65	clear		830	l	7/8/1983	35	wt	12	2
9	15	3	MJ	7/8/1983	65	clear		830	l	7/8/1983	37	vr	13	1
9	15	3	MJ	7/8/1983	65	clear		830	l	7/8/1983	37	vr	13	2
9	15	3	MJ	7/8/1983	65	clear		830	l	7/8/1983	37	vr	14	1
9	15	3	MJ	7/8/1983	65	clear		830	l	7/8/1983	37	vr	14	2
9	15	3	MJ	7/8/1983	65	clear		830	l	7/8/1983	37	vr	15	3
9	15	3	MJ	7/8/1983	65	clear		830	l	7/8/1983	41	yv	16	1
9	15	3	MJ	7/8/1983	65	clear		830	l	7/8/1983	41	yv	16	2
9	15	3	MJ	7/8/1983	65	clear		830	l	7/8/1983	41	yv	16	3
9	15	3	MJ	7/8/1983	65	clear		830	l	7/8/1983	41	yv	16	4
9	15	3	MJ	7/8/1983	65	clear		830	l	7/8/1983	42	rv	17	1
9	15	3	MJ	7/8/1983	65	clear		830	l	7/8/1983	42	rv	18	1
9	15	3	MJ	7/8/1983	65	clear		830	l	7/8/1983	42	rv	19	2
9	15	3	MJ	7/8/1983	65	clear		830	l	7/8/1983	51	ob	20	2
9	15	3	MJ	7/8/1983	65	clear		830	l	7/8/1983	51	ob	20	3
9	15	3	MJ	7/8/1983	65	clear		830	l	7/8/1983	51	ob	20	4
9	15	3	MJ	7/8/1983	65	clear		830	l	7/8/1983	51	ob	21	3
9	15	3	MJ	7/8/1983	65	clear		830	l	7/8/1983	51	ob	21	4
9	15	3	MJ	7/8/1983	65	clear		830	l	7/8/1983	51	ob	22	2
9	15	3	MJ	7/8/1983	65	clear		830	l	7/8/1983	51	ob	22	3
9	15	3	MJ	7/8/1983	65	clear		830	l	7/8/1983	66	rs	23	3
9	15	3	MJ	7/8/1983	65	clear		830	l	7/8/1983	70	rt	24	1
9	16	1	RA	6/3/1983	60	clear	calm	635	e	6/3/1983	14	hr	1	4
9	16	1	RA	6/3/1983	60	clear	calm	635	e	6/3/1983	20	wp	2	1
9	16	1	RA	6/3/1983	60	clear	calm	635	e	6/3/1983	20	wp	2	2
9	16	1	RA	6/3/1983	60	clear	calm	635	e	6/3/1983	20	wp	2	3
9	16	1	RA	6/3/1983	60	clear	calm	635	e	6/3/1983	20	wp	2	4
9	16	1	RA	6/3/1983	60	clear	calm	635	e	6/3/1983	21	bj	3	4
9	16	1	RA	6/3/1983	60	clear	calm	635	e	6/3/1983	21	bj	4	1
9	16	1	RA	6/3/1983	60	clear	calm	635	e	6/3/1983	21	bj	4	4
9	16	1	RA	6/3/1983	60	clear	calm	635	e	6/3/1983	23	bc	5	2
9	16	1	RA	6/3/1983	60	clear	calm	635	e	6/3/1983	23	bc	6	4
9	16	1	RA	6/3/1983	60	clear	calm	635	e	6/3/1983	24	tt	7	1
9	16	1	RA	6/3/1983	60	clear	calm	635	e	6/3/1983	35	wt	8	4
9	16	1	RA	6/3/1983	60	clear	calm	635	e	6/3/1983	35	wt	9	1
9	16	1	RA	6/3/1983	60	clear	calm	635	e	6/3/1983	35	wt	10	3
9	16	1	RA	6/3/1983	60	clear	calm	635	e	6/3/1983	37	vr	11	1
9	16	1	RA	6/3/1983	60	clear	calm	635	e	6/3/1983	37	vr	11	2
9	16	1	RA	6/3/1983	60	clear	calm	635	e	6/3/1983	37	vr	11	3
9	16	1	RA	6/3/1983	60	clear	calm	635	e	6/3/1983	37	vr	11	4
9	16	1	RA	6/3/1983	60	clear	calm	635	e	6/3/1983	37	vr	12	1
9	16	1	RA	6/3/1983	60	clear	calm	635	e	6/3/1983	37	vr	12	2
9	16	1	RA	6/3/1983	60	clear	calm	635	e	6/3/1983	37	vr	12	3
9	16	1	RA	6/3/1983	60	clear	calm	635	e	6/3/1983	37	vr	13	3
9	16	1	RA	6/3/1983	60	clear	calm	635	e	6/3/1983	37	vr	14	1
9	16	1	RA	6/3/1983	60	clear	calm	635	e	6/3/1983	42	rv	15	1
9	16	1	RA	6/3/1983	60	clear	calm	635	e	6/3/1983	42	rv	15	2
9	16	1	RA	6/3/1983	60	clear	calm	635	e	6/3/1983	42	rv	15	3
9	16	1	RA	6/3/1983	60	clear	calm	635	e	6/3/1983	42	rv	15	4
9	16	1	RA	6/3/1983	60	clear	calm	635	e	6/3/1983	42	rv	16	1
9	16	1	RA	6/3/1983	60	clear	calm	635	e	6/3/1983	42	rv	16	2
9	16	1	RA	6/3/1983	60	clear	calm	635	e	6/3/1983	42	rv	16	3
9	16	1	RA	6/3/1983	60	clear	calm	635	e	6/3/1983	42	rv	16	4
9	16	1	RA	6/3/1983	60	clear	calm	635	e	6/3/1983	47	bg	17	1
9	16	1	RA	6/3/1983	60	clear	calm	635	e	6/3/1983	47	bg	17	2
9	16	1	RA	6/3/1983	60	clear	calm	635	e	6/3/1983	47	bg	18	4
9	16	1	RA	6/3/1983	60	clear	calm	635	e	6/3/1983	51	ob	19	1
9	16	1	RA	6/3/1983	60	clear	calm	635	e	6/3/1983	51	ob	19	2
9	16	1	RA	6/3/1983	60	clear	calm	635	e	6/3/1983	51	ob	19	3
9	16	1	RA	6/3/1983	60	clear	calm	635	e	6/3/1983	51	ob	20	1
9	16	1	RA	6/3/1983	60	clear	calm	635	e	6/3/1983	51	ob	20	2
9	16	1	RA	6/3/1983	60	clear	calm	635	e	6/3/1983	51	ob	20	3
9	16	1	RA	6/3/1983	60	clear	calm	635	e	6/3/1983	51	ob	20	4
9	16	1	RA	6/3/1983	60	clear	calm	635	e	6/3/1983	51	ob	21	1
9	16	1	RA	6/3/1983	60	clear	calm	635	e	6/3/1983	51	ob	21	4
9	16	1	RA	6/3/1983	60	clear	calm	635	e	6/3/1983	51	ob	22	1
9	16	1	RA	6/3/1983	60	clear	calm	635	e	6/3/1983	51	ob	22	2
9	16	1	RA	6/3/1983	60	clear	calm	635	e	6/3/1983	51	ob	22	3
9	16	1	RA	6/3/1983	60	clear	calm	635	e	6/3/1983	51	ob	22	4
9	16	1	RA	6/3/1983	60	clear	calm	635	e	6/3/1983	51	ob	23	2
9	16	1	RA	6/3/1983	60	clear	calm	635	e	6/3/1983	51	ob	23	3
9	16	1	RA	6/3/1983	60	clear	calm	635	e	6/3/1983	51	ob	23	4
9	16	1	RA	6/3/1983	60	clear	calm	635	e	6/3/1983	51	ob	24	2
9	16	1	RA	6/3/1983	60	clear	calm	635	e	6/3/1983	60	bh	25	1
9	16	1	RA	6/3/1983	60	clear	calm	635	e	6/3/1983	61	sc	26	1
9	16	1	RA	6/3/1983	60	clear	calm	635	e	6/3/1983	61	sc	26	2
9	16	1	RA	6/3/1983	60	clear	calm	635	e	6/3/1983	61	sc	26	3
9	16	1	RA	6/3/1983	60	clear	calm	635	e	6/3/1983	61	sc	26	4
9	16	2	RA	6/23/1983	75	clear	calm	736	m	6/23/1983	21	bj	1	2
9	16	2	RA	6/23/1983	75	clear	calm	736	m	6/23/1983	21	bj	1	3
9	16	2	RA	6/23/1983	75	clear	calm	736	m	6/23/1983	22	cc	2	1
9	16	2	RA	6/23/1983	75	clear	calm	736	m	6/23/1983	25	wn	3	1
9	16	2	RA	6/23/1983	75	clear	calm	736	m	6/23/1983	34	rb	4	1
9	16	2	RA	6/23/1983	75	clear	calm	736	m	6/23/1983	34	rb	4	4
9	16	2	RA	6/23/1983	75	clear	calm	736	m	6/23/1983	35	wt	5	4
9	16	2	RA	6/23/1983	75	clear	calm	736	m	6/23/1983	35	wt	6	2
9	16	2	RA	6/23/1983	75	clear	calm	736	m	6/23/1983	35	wt	6	3
9	16	2	RA	6/23/1983	75	clear	calm	736	m	6/23/1983	37	vr	7	1
9	16	2	RA	6/23/1983	75	clear	calm	736	m	6/23/1983	37	vr	7	4
9	16	2	RA	6/23/1983	75	clear	calm	736	m	6/23/1983	42	rv	8	1
9	16	2	RA	6/23/1983	75	clear	calm	736	m	6/23/1983	42	rv	8	2
9	16	2	RA	6/23/1983	75	clear	calm	736	m	6/23/1983	42	rv	8	4
9	16	2	RA	6/23/1983	75	clear	calm	736	m	6/23/1983	42	rv	9	2
9	16	2	RA	6/23/1983	75	clear	calm	736	m	6/23/1983	42	rv	9	4
9	16	2	RA	6/23/1983	75	clear	calm	736	m	6/23/1983	42	rv	10	1
9	16	2	RA	6/23/1983	75	clear	calm	736	m	6/23/1983	42	rv	10	2
9	16	2	RA	6/23/1983	75	clear	calm	736	m	6/23/1983	42	rv	10	3
9	16	2	RA	6/23/1983	75	clear	calm	736	m	6/23/1983	42	rv	10	4
9	16	2	RA	6/23/1983	75	clear	calm	736	m	6/23/1983	42	rv	11	1
9	16	2	RA	6/23/1983	75	clear	calm	736	m	6/23/1983	42	rv	11	2
9	16	2	RA	6/23/1983	75	clear	calm	736	m	6/23/1983	42	rv	11	3
9	16	2	RA	6/23/1983	75	clear	calm	736	m	6/23/1983	43	ww	12	1
9	16	2	RA	6/23/1983	75	clear	calm	736	m	6/23/1983	51	ob	13	1
9	16	2	RA	6/23/1983	75	clear	calm	736	m	6/23/1983	51	ob	13	2
9	16	2	RA	6/23/1983	75	clear	calm	736	m	6/23/1983	51	ob	13	3
9	16	2	RA	6/23/1983	75	clear	calm	736	m	6/23/1983	51	ob	13	4
9	16	2	RA	6/23/1983	75	clear	calm	736	m	6/23/1983	51	ob	14	2
9	16	2	RA	6/23/1983	75	clear	calm	736	m	6/23/1983	51	ob	14	3
9	16	2	RA	6/23/1983	75	clear	calm	736	m	6/23/1983	51	ob	14	4
9	16	2	RA	6/23/1983	75	clear	calm	736	m	6/23/1983	51	ob	15	1
9	16	2	RA	6/23/1983	75	clear	calm	736	m	6/23/1983	51	ob	15	2
9	16	2	RA	6/23/1983	75	clear	calm	736	m	6/23/1983	51	ob	15	3
9	16	2	RA	6/23/1983	75	clear	calm	736	m	6/23/1983	51	ob	15	4
9	16	2	RA	6/23/1983	75	clear	calm	736	m	6/23/1983	51	ob	16	1
9	16	2	RA	6/23/1983	75	clear	calm	736	m	6/23/1983	51	ob	16	2
9	16	2	RA	6/23/1983	75	clear	calm	736	m	6/23/1983	51	ob	16	4
9	16	2	RA	6/23/1983	75	clear	calm	736	m	6/23/1983	58	no	17	1
9	16	2	RA	6/23/1983	75	clear	calm	736	m	6/23/1983	58	no	17	2
9	16	2	RA	6/23/1983	75	clear	calm	736	m	6/23/1983	58	no	17	3
9	16	2	RA	6/23/1983	75	clear	calm	736	m	6/23/1983	58	no	17	4
9	16	2	RA	6/23/1983	75	clear	calm	736	m	6/23/1983	58	no	18	1
9	16	2	RA	6/23/1983	75	clear	calm	736	m	6/23/1983	58	no	18	3
9	16	2	RA	6/23/1983	75	clear	calm	736	m	6/23/1983	58	no	18	4
9	16	2	RA	6/23/1983	75	clear	calm	736	m	6/23/1983	61	sc	19	1
9	16	2	RA	6/23/1983	75	clear	calm	736	m	6/23/1983	61	sc	19	2
9	16	2	RA	6/23/1983	75	clear	calm	736	m	6/23/1983	61	sc	19	3
9	16	2	RA	6/23/1983	75	clear	calm	736	m	6/23/1983	66	rs	20	1
9	16	3	RA	7/8/1983	75	clear	calm	845	l	7/8/1983	13	rd	1	4
9	16	3	RA	7/8/1983	75	clear	calm	845	l	7/8/1983	21	bj	2	1
9	16	3	RA	7/8/1983	75	clear	calm	845	l	7/8/1983	21	bj	2	4
9	16	3	RA	7/8/1983	75	clear	calm	845	l	7/8/1983	23	bc	3	2
9	16	3	RA	7/8/1983	75	clear	calm	845	l	7/8/1983	23	bc	3	3
9	16	3	RA	7/8/1983	75	clear	calm	845	l	7/8/1983	23	bc	3	4
9	16	3	RA	7/8/1983	75	clear	calm	845	l	7/8/1983	24	tt	4	1
9	16	3	RA	7/8/1983	75	clear	calm	845	l	7/8/1983	24	tt	4	2
9	16	3	RA	7/8/1983	75	clear	calm	845	l	7/8/1983	24	tt	4	3
9	16	3	RA	7/8/1983	75	clear	calm	845	l	7/8/1983	25	wn	5	2
9	16	3	RA	7/8/1983	75	clear	calm	845	l	7/8/1983	25	wn	5	3
9	16	3	RA	7/8/1983	75	clear	calm	845	l	7/8/1983	34	rb	6	3
9	16	3	RA	7/8/1983	75	clear	calm	845	l	7/8/1983	35	wt	7	1
9	16	3	RA	7/8/1983	75	clear	calm	845	l	7/8/1983	35	wt	7	4
9	16	3	RA	7/8/1983	75	clear	calm	845	l	7/8/1983	35	wt	8	1
9	16	3	RA	7/8/1983	75	clear	calm	845	l	7/8/1983	35	wt	9	1
9	16	3	RA	7/8/1983	75	clear	calm	845	l	7/8/1983	35	wt	9	2
9	16	3	RA	7/8/1983	75	clear	calm	845	l	7/8/1983	35	wt	9	3
9	16	3	RA	7/8/1983	75	clear	calm	845	l	7/8/1983	35	wt	9	4
9	16	3	RA	7/8/1983	75	clear	calm	845	l	7/8/1983	37	vr	10	2
9	16	3	RA	7/8/1983	75	clear	calm	845	l	7/8/1983	37	vr	10	3
9	16	3	RA	7/8/1983	75	clear	calm	845	l	7/8/1983	37	vr	10	4
9	16	3	RA	7/8/1983	75	clear	calm	845	l	7/8/1983	42	rv	11	1
9	16	3	RA	7/8/1983	75	clear	calm	845	l	7/8/1983	42	rv	11	2
9	16	3	RA	7/8/1983	75	clear	calm	845	l	7/8/1983	42	rv	11	3
9	16	3	RA	7/8/1983	75	clear	calm	845	l	7/8/1983	42	rv	11	4
9	16	3	RA	7/8/1983	75	clear	calm	845	l	7/8/1983	42	rv	12	1
9	16	3	RA	7/8/1983	75	clear	calm	845	l	7/8/1983	42	rv	12	2
9	16	3	RA	7/8/1983	75	clear	calm	845	l	7/8/1983	42	rv	12	4
9	16	3	RA	7/8/1983	75	clear	calm	845	l	7/8/1983	42	rv	13	2
9	16	3	RA	7/8/1983	75	clear	calm	845	l	7/8/1983	42	rv	13	4
9	16	3	RA	7/8/1983	75	clear	calm	845	l	7/8/1983	42	rv	14	1
9	16	3	RA	7/8/1983	75	clear	calm	845	l	7/8/1983	47	bg	15	1
9	16	3	RA	7/8/1983	75	clear	calm	845	l	7/8/1983	51	ob	16	4
9	16	3	RA	7/8/1983	75	clear	calm	845	l	7/8/1983	51	ob	17	3
9	16	3	RA	7/8/1983	75	clear	calm	845	l	7/8/1983	51	ob	18	2
9	16	3	RA	7/8/1983	75	clear	calm	845	l	7/8/1983	61	sc	19	1
9	16	3	RA	7/8/1983	75	clear	calm	845	l	7/8/1983	61	sc	19	2
9	16	3	RA	7/8/1983	75	clear	calm	845	l	7/8/1983	61	sc	19	3
9	16	3	RA	7/8/1983	75	clear	calm	845	l	7/8/1983	61	sc	19	4
9	17	1	MJ	6/23/1983	70	clear		610	e	6/23/1983	13	rd	1	1
9	17	1	MJ	6/23/1983	70	clear		610	e	6/23/1983	15	dn	2	3
9	17	1	MJ	6/23/1983	70	clear		610	e	6/23/1983	15	dn	2	4
9	17	1	MJ	6/23/1983	70	clear		610	e	6/23/1983	17	gc	3	3
9	17	1	MJ	6/23/1983	70	clear		610	e	6/23/1983	20	wp	4	1
9	17	1	MJ	6/23/1983	70	clear		610	e	6/23/1983	20	wp	4	3
9	17	1	MJ	6/23/1983	70	clear		610	e	6/23/1983	20	wp	4	4
9	17	1	MJ	6/23/1983	70	clear		610	e	6/23/1983	21	bj	5	2
9	17	1	MJ	6/23/1983	70	clear		610	e	6/23/1983	23	bc	6	1
9	17	1	MJ	6/23/1983	70	clear		610	e	6/23/1983	24	tt	7	3
9	17	1	MJ	6/23/1983	70	clear		610	e	6/23/1983	24	tt	7	4
9	17	1	MJ	6/23/1983	70	clear		610	e	6/23/1983	25	wn	8	1
9	17	1	MJ	6/23/1983	70	clear		610	e	6/23/1983	25	wn	8	2
9	17	1	MJ	6/23/1983	70	clear		610	e	6/23/1983	25	wn	9	1
9	17	1	MJ	6/23/1983	70	clear		610	e	6/23/1983	32	cb	10	1
9	17	1	MJ	6/23/1983	70	clear		610	e	6/23/1983	34	rb	11	4
9	17	1	MJ	6/23/1983	70	clear		610	e	6/23/1983	35	wt	12	1
9	17	1	MJ	6/23/1983	70	clear		610	e	6/23/1983	35	wt	12	3
9	17	1	MJ	6/23/1983	70	clear		610	e	6/23/1983	35	wt	12	4
9	17	1	MJ	6/23/1983	70	clear		610	e	6/23/1983	35	wt	13	1
9	17	1	MJ	6/23/1983	70	clear		610	e	6/23/1983	35	wt	13	2
9	17	1	MJ	6/23/1983	70	clear		610	e	6/23/1983	35	wt	13	3
9	17	1	MJ	6/23/1983	70	clear		610	e	6/23/1983	35	wt	13	4
9	17	1	MJ	6/23/1983	70	clear		610	e	6/23/1983	35	wt	14	2
9	17	1	MJ	6/23/1983	70	clear		610	e	6/23/1983	35	wt	14	3
9	17	1	MJ	6/23/1983	70	clear		610	e	6/23/1983	37	vr	15	1
9	17	1	MJ	6/23/1983	70	clear		610	e	6/23/1983	37	vr	15	2
9	17	1	MJ	6/23/1983	70	clear		610	e	6/23/1983	37	vr	15	3
9	17	1	MJ	6/23/1983	70	clear		610	e	6/23/1983	37	vr	15	4
9	17	1	MJ	6/23/1983	70	clear		610	e	6/23/1983	37	vr	16	1
9	17	1	MJ	6/23/1983	70	clear		610	e	6/23/1983	37	vr	16	2
9	17	1	MJ	6/23/1983	70	clear		610	e	6/23/1983	37	vr	16	3
9	17	1	MJ	6/23/1983	70	clear		610	e	6/23/1983	37	vr	16	4
9	17	1	MJ	6/23/1983	70	clear		610	e	6/23/1983	41	yv	17	3
9	17	1	MJ	6/23/1983	70	clear		610	e	6/23/1983	41	yv	17	4
[truncated: 8,384 more rows]
