# Supplementary material for: Estimating the Effects of Habitat and Biological Interactions in an Avian Community
Source: PLoS One. 2015 Aug 19;10(8):e0135987. doi: 10.1371/journal.pone.0135987 (PMC4543583; doi:10.1371/journal.pone.0135987)
Supplement: S1 Dataset — Data are stored in three files: habitat, species list codes, and observations of individual birds. The file AnalysisOfAskinsMultinomCountsByMLE.R contains R code for fitting single-species N-mixture models. The file AnalysisOfAskinsMultinomCounts.R contains R code for fitting multi-species N-mixture models. (ZIP) [file pone.0135987.s001.zip › S1_Dataset/Table_with_species_list.csv]

Species No.	Common name	Scientific name	Habitat
3	Broad-winged Hawk	Buteo platypterus	forest
7	Yellow-billed Cuckoo	Coccyzus americanus	early succession
8	Black-billed Cuckoo	Coccyzus erythropthalmus	early succession
10	Eastern Whip-poor-will	Antrostomus vociferus	young forest
74	Ruby-throated Hummingbird	Archilochus colubris	early succession
20	Eastern Wood-Pewee	Contopus virens	forest
19	Acadian Flycatcher	Empidonax virescens	forest
17	Great-crested Flycatcher	Myiarchus crinitus	forest
16	Eastern Kingbird	Tyrannus tyrannus	open
41	Yellow-throated Vireo	Vireo flavifrons	forest
42	Red-eyed Vireo	Vireo olivaceus	forest
38	Blue-Gray Gnatcatcher	Polioptila caerulea	forest
37	Veery	Catharus fuscescens	young forest
36	Hermit Thrush	Catharus guttatus	forest
35	Wood Thrush	Hylocichla mustelina	forest
51	Ovenbird	Seiurus aurocapilla	forest
44	Worm-eating Warbler	Helmitheros vermivorum	forest
52	Louisiana Waterthrush	Parkesia motacilla	forest
45	Blue-winged Warbler	Vermivora cyanoptera	early succession
43	Black-and-white Warbler	Mniotilta varia	forest
54	Hooded Warbler	Setophaga citrina	young forest
56	American Redstart	Setophaga rutacilla	young forest
48	Cerulean Warbler	Setophaga cerulea	forest
46	Yellow Warbler	Setophaga petechia	open, edge
49	Chestnut-sided Warbler	Setophaga pensylvanica	early succession
50	Prairie Warbler	Setophaga discolor	early succession
47	Black-throated Green Warbler	Setophaga virens	forest
55	Canada Warbler	Cardellina canadensis	forest
61	Scarlet Tanager	Piranga olivacea	forest
63	Rose-breasted Grosbeak	Pheucticus ludovicianus	young forest
58	Baltimore Oriole	Icterus galbula	open
1	Wood Duck	Aix sponsa	wooded wetland, ponds
2	Red-Shouldered Hawk	Buteo lineatus	forest
11	Northern Flicker	Colaptes auratus	open
18	Eastern Phoebe	Sayornis phoebe	open
40	White-eyed Vireo	Vireo griseus	early succession
28	House Wren	Troglodytes aedon	edge
32	Gray Catbird	Dumetella carolinensis	generalist
33	Brown Thrasher	Toxostoma rufum	early succession
53	Common Yellowthroat	Geothlypis trichas	early succession
66	Eastern Towhee	Pipilo erythrophthalmus	early succession
67	Chipping Sparrow	Spizella passerina	open
68	Field Sparrow	Spizella pusilla	early succession
57	Red-winged Blackbird	Agelaius phoeniceus	open
59	Common Grackle	Quiscalus quiscula	open
60	Brown-headed- Cowbird	Molothrus ater	open
5	Northern Bobwhite	Colinus virginianus	early succession
4	Ruffed Grouse	Bonasa umbellus	young forest
70	Red-tailed Hawk	Buteo jamaicensis	open
6	Mourning Dove	Zenaida macroura	open
9	Barred Owl	Strix varia	forest
13	Red-bellied Woodpecker	Melanerpes carolinus	forest
15	Downy Woodpecker	Picoides pubescens	generalist
14	Hairy Woodpecker	Picoides villosus	forest
12	Pileated Woodpecker	Dryocopus pileatus	forest
21	Blue Jay	Cyanocitta cristata	generalist
22	American Crow	Corvus brachyrhynchos	open
71	Fish Crow	Corvus ossifragus	open
23	Black-capped Chickadee	Poecile atricapillus	generalist
24	Tufted Titmouse	Baeolophus bicolor	generalist
26	Red-breasted Nuthatch	Sitta canadensis	forest
25	White-breasted Nuthatch	Sitta carolinensis	forest
27	Brown Creeper	Certhia americana	forest
30	Carolina Wren	Thryothorus ludovicianus	edge
73	Eastern Bluebird	Sialia sialis	open
34	American Robin	Turdus migratorius	open
31	Northern Mockingbird	Mimus polyglottos	open
39	European Starling	Sturnus vulgaris	open
72	Cedar Waxwing	Bombycilla cedrorum	early succession
69	Song Sparrow	Melospiza melodia	early succession open
62	Northern Cardinal	Cardinalis cardinalis	Open edge
64	House Finch	Haemorhous mexicanus	open
65	American Goldfinch	Spinus tristis	early succession
